# Supplementary material for: Serum autoantibodyome reveals that healthy individuals share common autoantibodies
Source: Cell Rep. Author manuscript; Available in PMC 2022 Jun 23. (PMC9221390; doi:10.1016/j.celrep.2022.110873)
Supplement: 3 [file NIHMS1812246-supplement-3.xlsx]

## Sheet: Sheet1
Protein name	Entry	Entry name	Status	Protein names	Gene names	Organism	Subcellular location [CC]	Intracellular	Manual annotation	Intracellular + Manual annotation	Cell Membrane	Manual annotation	Cell Membrane + Manual annotation	Secreted	Manual annotation	Secreted + Manual annotation
STMN4	Q9H169	STMN4_HUMAN	reviewed	Stathmin-4 (Stathmin-like protein B3) (RB3)	STMN4	Homo sapiens (Human)	SUBCELLULAR LOCATION: Golgi apparatus {ECO:0000250}. Cell projection, growth cone {ECO:0000250}. Cell projection, axon {ECO:0000250}.	Intracellular		Intracellular
ODF2	Q5BJF6	ODFP2_HUMAN	reviewed	Outer dense fiber protein 2 (Cenexin) (Outer dense fiber of sperm tails protein 2)	ODF2	Homo sapiens (Human)	SUBCELLULAR LOCATION: Cytoplasm, cytoskeleton, microtubule organizing center, centrosome {ECO:0000269|PubMed:14654843, ECO:0000269|PubMed:16966375}. Cell projection, cilium {ECO:0000250|UniProtKB:A3KGV1}. Cytoplasm, cytoskeleton, microtubule organizing center, centrosome, centriole {ECO:0000269|PubMed:23400999}. Cytoplasm, cytoskeleton, spindle pole {ECO:0000250|UniProtKB:A3KGV1}. Cell projection…	Intracellular		Intracellular
RBPJ	Q06330	SUH_HUMAN	reviewed	Recombining binding protein suppressor of hairless (CBF-1) (J kappa-recombination signal-binding protein) (RBP-J kappa) (RBP-J) (RBP-JK) (Renal carcinoma antigen NY-REN-30)	RBPJ IGKJRB IGKJRB1 RBPJK RBPSUH	Homo sapiens (Human)	SUBCELLULAR LOCATION: Nucleus. Cytoplasm. Note=Mainly nuclear, upon interaction with RITA/C12orf52, translocates to the cytoplasm, down-regulating the Notch signaling pathway.	Intracellular		Intracellular
AMY2A	P04746	AMYP_HUMAN	reviewed	Pancreatic alpha-amylase (PA) (EC 3.2.1.1) (1,4-alpha-D-glucan glucanohydrolase)	AMY2A	Homo sapiens (Human)	SUBCELLULAR LOCATION: Secreted, extracellular space.							Secreted		Secreted
EPCAM	P16422	EPCAM_HUMAN	reviewed	Epithelial cell adhesion molecule (Ep-CAM) (Adenocarcinoma-associated antigen) (Cell surface glycoprotein Trop-1) (Epithelial cell surface antigen) (Epithelial glycoprotein) (EGP) (Epithelial glycoprotein 314) (EGP314) (hEGP314) (KS 1/4 antigen) (KSA) (Major gastrointestinal tumor-associated protein GA733-2) (Tumor-associated calcium signal transducer 1) (CD antigen CD326)	EPCAM GA733-2 M1S2 M4S1 MIC18 TACSTD1 TROP1	Homo sapiens (Human)	SUBCELLULAR LOCATION: Lateral cell membrane {ECO:0000269|PubMed:15195135, ECO:0000269|PubMed:16054130, ECO:0000269|PubMed:19785009}; Single-pass type I membrane protein {ECO:0000269|PubMed:16054130}. Cell junction, tight junction {ECO:0000269|PubMed:16054130}. Note=Colocalizes with CLDN7 at the lateral cell membrane and tight junction. {ECO:0000269|PubMed:16054130}.				Cell Membrane		Cell Membrane
ZNF688	P0C7X2	ZN688_HUMAN	reviewed	Zinc finger protein 688	ZNF688	Homo sapiens (Human)	SUBCELLULAR LOCATION: Nucleus {ECO:0000305}.	Intracellular		Intracellular
CSF3	P09919	CSF3_HUMAN	reviewed	Granulocyte colony-stimulating factor (G-CSF) (Pluripoietin) (Filgrastim) (Lenograstim)	CSF3 C17orf33 GCSF	Homo sapiens (Human)	SUBCELLULAR LOCATION: Secreted.							Secreted		Secreted
RAD51AP1	Q96B01	R51A1_HUMAN	reviewed	RAD51-associated protein 1 (RAD51-interacting protein)	RAD51AP1 PIR51	Homo sapiens (Human)	SUBCELLULAR LOCATION: Nucleus {ECO:0000250}. Note=Colocalizes with RAD51 to multiple nuclear foci. {ECO:0000250}.	Intracellular		Intracellular
PSKH1	P11801	KPSH1_HUMAN	reviewed	Serine/threonine-protein kinase H1 (EC 2.7.11.1) (Protein serine kinase H1) (PSK-H1)	PSKH1	Homo sapiens (Human)	SUBCELLULAR LOCATION: Golgi apparatus. Cytoplasm, cytoskeleton, microtubule organizing center, centrosome. Nucleus speckle. Endoplasmic reticulum membrane; Lipid-anchor. Cell membrane; Lipid-anchor. Cytoplasm. Note=Localized in the brefeldin A-sensitive Golgi compartment, at centrosomes, in the nucleus with a somewhat speckle-like presence, membrane-associated to the endoplasmic reticulum (ER) an…	Intracellular		Intracellular	Cell Membrane		Cell Membrane
S1PR3	Q99500	S1PR3_HUMAN	reviewed	Sphingosine 1-phosphate receptor 3 (S1P receptor 3) (S1P3) (Endothelial differentiation G-protein coupled receptor 3) (Sphingosine 1-phosphate receptor Edg-3) (S1P receptor Edg-3)	S1PR3 EDG3	Homo sapiens (Human)	SUBCELLULAR LOCATION: Cell membrane; Multi-pass membrane protein.				Cell Membrane		Cell Membrane
LYSMD1	Q96S90	LYSM1_HUMAN	reviewed	LysM and putative peptidoglycan-binding domain-containing protein 1	LYSMD1 SB145	Homo sapiens (Human)	SUBCELLULAR LOCATION: Nucleoplasm.	Intracellular		Intracellular
FAM76A	Q8TAV0	FA76A_HUMAN	reviewed	Protein FAM76A	FAM76A	Homo sapiens (Human)	SUBCELLULAR LOCATION: Nucleoplasm.	Intracellular		Intracellular
SOX15	O60248	SOX15_HUMAN	reviewed	Protein SOX-15 (Protein SOX-12) (Protein SOX-20)	SOX15 SOX12 SOX20 SOX26 SOX27	Homo sapiens (Human)	SUBCELLULAR LOCATION: Nucleus {ECO:0000255|PROSITE-ProRule:PRU00267}.	Intracellular		Intracellular
PLA2G2A	P14555	PA2GA_HUMAN	reviewed	Phospholipase A2, membrane associated (EC 3.1.1.4) (GIIC sPLA2) (Group IIA phospholipase A2) (Non-pancreatic secretory phospholipase A2) (NPS-PLA2) (Phosphatidylcholine 2-acylhydrolase 2A)	PLA2G2A PLA2B PLA2L RASF-A	Homo sapiens (Human)	SUBCELLULAR LOCATION: Cell membrane {ECO:0000305}; Peripheral membrane protein {ECO:0000269|PubMed:2775276}. Secreted {ECO:0000269|PubMed:2925608, ECO:0000269|PubMed:2925633}.				Cell Membrane		Cell Membrane	Secreted		Secreted
TAF1D	Q9H5J8	TAF1D_HUMAN	reviewed	TATA box-binding protein-associated factor RNA polymerase I subunit D (RNA polymerase I-specific TBP-associated factor 41 kDa) (TAFI41) (TATA box-binding protein-associated factor 1D) (TBP-associated factor 1D) (Transcription initiation factor SL1/TIF-IB subunit D)	TAF1D JOSD3	Homo sapiens (Human)	SUBCELLULAR LOCATION: Nucleus {ECO:0000269|PubMed:15520167, ECO:0000269|PubMed:17318177}.	Intracellular		Intracellular
CEP57L1	Q8IYX8	CE57L_HUMAN	reviewed	Centrosomal protein CEP57L1 (Centrosomal protein 57kDa-like protein 1) (Centrosomal protein of 57 kDa-related protein) (Cep57R) (Cep57-related protein)	CEP57L1 C6orf182 CEP57R	Homo sapiens (Human)	SUBCELLULAR LOCATION: Cytoplasm, cytoskeleton, microtubule organizing center, centrosome {ECO:0000269|PubMed:14654843}.	Intracellular		Intracellular
RASSF1	Q9NS23	RASF1_HUMAN	reviewed	Ras association domain-containing protein 1	RASSF1 RDA32	Homo sapiens (Human)	SUBCELLULAR LOCATION: [Isoform A]: Cytoplasm, cytoskeleton. Cytoplasm, cytoskeleton, microtubule organizing center, centrosome. Cytoplasm, cytoskeleton, spindle. Cytoplasm, cytoskeleton, spindle pole. Nucleus. Note=Localizes to cytoplasmic microtubules during interphase, to bipolar centrosomes associated with microtubules during prophase, to spindle fibers and spindle poles at metaphase and anaph…	Intracellular		Intracellular
PHF21A	Q96BD5	PF21A_HUMAN	reviewed	PHD finger protein 21A (BHC80a) (BRAF35-HDAC complex protein BHC80)	PHF21A BHC80 KIAA1696 BM-006	Homo sapiens (Human)	SUBCELLULAR LOCATION: Nucleus {ECO:0000250}.	Intracellular		Intracellular
POLDIP3	Q9BY77	PDIP3_HUMAN	reviewed	Polymerase delta-interacting protein 3 (46 kDa DNA polymerase delta interaction protein) (p46) (S6K1 Aly/REF-like target) (SKAR)	POLDIP3 KIAA1649 PDIP46	Homo sapiens (Human)	SUBCELLULAR LOCATION: Nucleus. Nucleus speckle. Cytoplasm. Note=Nucleocytoplasmic shuttling protein.	Intracellular		Intracellular
ESS2	Q96DF8	ESS2_HUMAN	reviewed	Splicing factor ESS-2 homolog (DiGeorge syndrome critical region 13) (DiGeorge syndrome critical region 14) (DiGeorge syndrome protein H) (DGS-H) (Protein ES2)	ESS2 DGCR13 DGCR14 DGSH DGSI ES2	Homo sapiens (Human)	SUBCELLULAR LOCATION: Nucleus {ECO:0000250|UniProtKB:P34420}.	Intracellular		Intracellular
C17orf80	Q9BSJ5	CQ080_HUMAN	reviewed	Uncharacterized protein C17orf80 (Cell migration-inducing gene 3 protein) (Human lung cancer oncogene 8 protein) (HLC-8)	C17orf80 HLC8 MIG3	Homo sapiens (Human)	SUBCELLULAR LOCATION: Membrane {ECO:0000305}; Single-pass membrane protein {ECO:0000305}.				Cell Membrane		Cell Membrane
C9orf78	Q9NZ63	TLS1_HUMAN	reviewed	Telomere length and silencing protein 1 homolog (Hepatocellular carcinoma-associated antigen 59)	C9orf78 HCA59	Homo sapiens (Human)	SUBCELLULAR LOCATION: Cytosol. Nucleoplasm, spliceosomal complex.	Intracellular		Intracellular
MTUS2	Q5JR59	MTUS2_HUMAN	reviewed	Microtubule-associated tumor suppressor candidate 2 (Cardiac zipper protein) (Microtubule plus-end tracking protein TIP150) (Tracking protein of 150 kDa)	MTUS2 CAZIP KIAA0774 TIP150	Homo sapiens (Human)	SUBCELLULAR LOCATION: Cytoplasm, cytoskeleton {ECO:0000269|PubMed:19543227}. Note=Associated with the microtubule network at the growing distal tip (the plus-end) of microtubules.	Intracellular		Intracellular
GDE1	Q9NZC3	GDE1_HUMAN	reviewed	Glycerophosphodiester phosphodiesterase 1 (EC 3.1.4.-) (EC 3.1.4.44) (Membrane-interacting protein of RGS16) (RGS16-interacting membrane protein)	GDE1 MIR16	Homo sapiens (Human)	SUBCELLULAR LOCATION: Cell membrane {ECO:0000250|UniProtKB:Q9JL55}; Multi-pass membrane protein {ECO:0000255}. Cytoplasmic vesicle membrane {ECO:0000250|UniProtKB:Q9JL55}; Multi-pass membrane protein {ECO:0000255}. Note=Perinuclear vesicles and cell membrane. {ECO:0000250|UniProtKB:Q9JL55}.	Intracellular		Intracellular	Cell Membrane		Cell Membrane
PMFBP1	Q8TBY8	PMFBP_HUMAN	reviewed	Polyamine-modulated factor 1-binding protein 1 (PMF-1-binding protein)	PMFBP1	Homo sapiens (Human)	SUBCELLULAR LOCATION: Cell projection, cilium, flagellum {ECO:0000269|PubMed:30032984, ECO:0000269|PubMed:30298696}. Note=Localized at the sperm head-tail connecting piece (PubMed:30032984, PubMed:30298696). During spermatogenesis, it is first observed in the cytoplasm of round spermatids, it later appears in the implantation fossa region of the sperm nucleus during sperm head elongation and diff…	Intracellular		Intracellular
KAZN	Q674X7	KAZRN_HUMAN	reviewed	Kazrin	KAZN KAZ KIAA1026 HRIHFB2003	Homo sapiens (Human)	SUBCELLULAR LOCATION: Cytoplasm, cytoskeleton {ECO:0000250}.; SUBCELLULAR LOCATION: [Isoform 2]: Cytoplasm. Cell junction, desmosome. Nucleus. Note=Observed at the apical plasma membrane of keratinocytes. Partially colocalizes with PPL and DP at desmosomes, and with PP at the interdesmosomal plasma membrane. Colocalizes with cortical actin-based membrane structures.; SUBCELLULAR LOCATION: [Isofor…	Intracellular		Intracellular	Cell Membrane		Cell Membrane
SPAG8	Q99932	SPAG8_HUMAN	reviewed	Sperm-associated antigen 8 (HSD-1) (Sperm membrane protein 1) (SMP-1) (Sperm membrane protein BS-84)	SPAG8	Homo sapiens (Human)	SUBCELLULAR LOCATION: Cytoplasm {ECO:0000250|UniProtKB:Q3V0Q6}. Nucleus {ECO:0000250|UniProtKB:Q3V0Q6}. Cytoplasmic vesicle, secretory vesicle, acrosome {ECO:0000269|PubMed:15014887, ECO:0000269|PubMed:17187156, ECO:0000269|PubMed:8788182}. Cytoplasm, cytoskeleton, microtubule organizing center {ECO:0000269|PubMed:19548270}. Cytoplasm, cytoskeleton, spindle {ECO:0000269|PubMed:19548270}. Note=In …	Intracellular		Intracellular
SNRK	Q9NRH2	SNRK_HUMAN	reviewed	SNF-related serine/threonine-protein kinase (EC 2.7.11.1) (SNF1-related kinase)	SNRK KIAA0096 SNFRK	Homo sapiens (Human)	SUBCELLULAR LOCATION: Nucleus {ECO:0000250}.	Intracellular		Intracellular
MAP11	Q8WVR3	MA11_HUMAN	reviewed	Microtubule-associated protein 11	MAP11 C7orf43	Homo sapiens (Human)	SUBCELLULAR LOCATION: Cytoplasm, cytoskeleton, spindle {ECO:0000269|PubMed:30715179}. Vesicle {ECO:0000269|PubMed:30715179}. Midbody {ECO:0000269|PubMed:30715179}. Note=During mitosis, precedes alpha-tubulin in gap formation of cell abscission at the midbody and is co-localized with PLK1 at the edges of microtubules extensions of daugther cells post cytokinesis abscission. {ECO:0000269|PubMed:307…	Intracellular		Intracellular
TRAP1	Q12931	TRAP1_HUMAN	reviewed	Heat shock protein 75 kDa, mitochondrial (HSP 75) (TNFR-associated protein 1) (Tumor necrosis factor type 1 receptor-associated protein) (TRAP-1)	TRAP1 HSP75	Homo sapiens (Human)	SUBCELLULAR LOCATION: Mitochondrion {ECO:0000269|PubMed:23564345}. Mitochondrion inner membrane {ECO:0000269|PubMed:23564345}. Mitochondrion matrix {ECO:0000269|PubMed:23564345}.	Intracellular		Intracellular
SART1	O43290	SNUT1_HUMAN	reviewed	U4/U6.U5 tri-snRNP-associated protein 1 (SNU66 homolog) (hSnu66) (Squamous cell carcinoma antigen recognized by T-cells 1) (SART-1) (hSART-1) (U4/U6.U5 tri-snRNP-associated 110 kDa protein) (allergen Hom s 1)	SART1	Homo sapiens (Human)	SUBCELLULAR LOCATION: Nucleus {ECO:0000269|PubMed:11350945, ECO:0000269|PubMed:9449708}. Note=Found in the nucleus of mitogen-activated peripheral blood mononuclear cells (PBMCs), tumor cells, or normal cell lines, but not in normal tissues except testis and fetal liver or in unstimulated PBMCs, suggesting preferential expression in proliferating cells.	Intracellular		Intracellular
CTTNBP2NL	Q9P2B4	CT2NL_HUMAN	reviewed	CTTNBP2 N-terminal-like protein	CTTNBP2NL KIAA1433	Homo sapiens (Human)	SUBCELLULAR LOCATION: Cytoplasm, cytoskeleton, stress fiber {ECO:0000250|UniProtKB:Q99LJ0}.	Intracellular		Intracellular
KRT35	Q92764	KRT35_HUMAN	reviewed	Keratin, type I cuticular Ha5 (Hair keratin, type I Ha5) (Keratin-35) (K35)	KRT35 HHA5 HKA5 KRTHA5	Homo sapiens (Human)	SUBCELLULAR LOCATION: Cytoskeleton, cytosol. Extracellular region or secreted.	Intracellular		Intracellular				Secreted		Secreted
WTAP	Q15007	FL2D_HUMAN	reviewed	Pre-mRNA-splicing regulator WTAP (Female-lethal(2)D homolog) (hFL(2)D) (WT1-associated protein) (Wilms tumor 1-associating protein)	WTAP KIAA0105	Homo sapiens (Human)	SUBCELLULAR LOCATION: Nucleus speckle {ECO:0000269|PubMed:24407421}. Nucleus, nucleoplasm {ECO:0000269|PubMed:11001926, ECO:0000269|PubMed:24316715, ECO:0000269|PubMed:26458103}. Cytoplasm {ECO:0000250|UniProtKB:Q9ER69}. Note=Mainly nuclear with some fraction located in the cytoplasm. ZC3H13 is required to anchor component of the MACOM subcomplex, such as VIRMA, in the nucleus. {ECO:0000250|UniPr…	Intracellular		Intracellular
TCEAL4	Q96EI5	TCAL4_HUMAN	reviewed	Transcription elongation factor A protein-like 4 (TCEA-like protein 4) (Transcription elongation factor S-II protein-like 4)	TCEAL4 NPD017	Homo sapiens (Human)	SUBCELLULAR LOCATION: Nucleus {ECO:0000305}.	Intracellular		Intracellular
C19orf47	Q8N9M1	CS047_HUMAN	reviewed	Uncharacterized protein C19orf47	C19orf47	Homo sapiens (Human)	SUBCELLULAR LOCATION: Nucleoplasm, nucleus.	Intracellular		Intracellular
GATA2	P23769	GATA2_HUMAN	reviewed	Endothelial transcription factor GATA-2 (GATA-binding protein 2)	GATA2	Homo sapiens (Human)	SUBCELLULAR LOCATION: Nucleus.	Intracellular		Intracellular
ZNF177	Q13360	ZN177_HUMAN	reviewed	Zinc finger protein 177	ZNF177	Homo sapiens (Human)	SUBCELLULAR LOCATION: Nucleus {ECO:0000305}.	Intracellular		Intracellular
PSMD2	Q13200	PSMD2_HUMAN	reviewed	26S proteasome non-ATPase regulatory subunit 2 (26S proteasome regulatory subunit RPN1) (26S proteasome regulatory subunit S2) (26S proteasome subunit p97) (Protein 55.11) (Tumor necrosis factor type 1 receptor-associated protein 2)	PSMD2 TRAP2	Homo sapiens (Human)	SUBCELLULAR LOCATION: Cytosol. Extracellular region or secreted. Membrane Nucleoplasm.	Intracellular		Intracellular				Secreted		Secreted
PML	P29590	PML_HUMAN	reviewed	Protein PML (Promyelocytic leukemia protein) (RING finger protein 71) (Tripartite motif-containing protein 19)	PML MYL PP8675 RNF71 TRIM19	Homo sapiens (Human)	SUBCELLULAR LOCATION: Nucleus. Nucleus, nucleoplasm. Cytoplasm {ECO:0000269|PubMed:27211601}. Nucleus, PML body {ECO:0000269|PubMed:20501696, ECO:0000269|PubMed:27211601}. Nucleus, nucleolus. Endoplasmic reticulum membrane {ECO:0000250}; Peripheral membrane protein {ECO:0000250}; Cytoplasmic side {ECO:0000250}. Early endosome membrane; Peripheral membrane protein; Cytoplasmic side. Note=Isoform P…	Intracellular		Intracellular
SOX2	P48431	SOX2_HUMAN	reviewed	Transcription factor SOX-2	SOX2	Homo sapiens (Human)	SUBCELLULAR LOCATION: Nucleus {ECO:0000250|UniProtKB:P48432}.	Intracellular		Intracellular
MAK	P20794	MAK_HUMAN	reviewed	Serine/threonine-protein kinase MAK (EC 2.7.11.1) (Male germ cell-associated kinase)	MAK	Homo sapiens (Human)	SUBCELLULAR LOCATION: Nucleus. Cytoplasm, cytoskeleton, microtubule organizing center, centrosome. Cytoplasm, cytoskeleton, spindle. Midbody. Cell projection, cilium, photoreceptor outer segment {ECO:0000250}. Photoreceptor inner segment. Note=Localized in both the connecting cilia and the outer segment axonemes (By similarity). Localized uniformly in nuclei during interphase, to the mitotic spin…	Intracellular		Intracellular
FRG1	Q14331	FRG1_HUMAN	reviewed	Protein FRG1 (FSHD region gene 1 protein)	FRG1	Homo sapiens (Human)	SUBCELLULAR LOCATION: Nucleus, Cajal body {ECO:0000269|PubMed:15060122, ECO:0000269|PubMed:21699900}. Nucleus, nucleolus {ECO:0000269|PubMed:15060122, ECO:0000269|PubMed:20970242, ECO:0000269|PubMed:21699900}. Cytoplasm {ECO:0000269|PubMed:20970242, ECO:0000269|PubMed:21699900}. Cytoplasm, myofibril, sarcomere, Z line {ECO:0000269|PubMed:20970242}. Note=Localization changes during myogenesis from…	Intracellular		Intracellular
ZSCAN16	Q9H4T2	ZSC16_HUMAN	reviewed	Zinc finger and SCAN domain-containing protein 16 (Zinc finger protein 392) (Zinc finger protein 435)	ZSCAN16 ZNF392 ZNF435	Homo sapiens (Human)	SUBCELLULAR LOCATION: Nucleus {ECO:0000305}.	Intracellular		Intracellular
TRIM29	Q14134	TRI29_HUMAN	reviewed	Tripartite motif-containing protein 29 (Ataxia telangiectasia group D-associated protein)	TRIM29 ATDC	Homo sapiens (Human)	SUBCELLULAR LOCATION: Cytoplasm {ECO:0000269|PubMed:7644499}. Lysosome {ECO:0000269|PubMed:27695001}. Note=Colocalizes with intermediate filaments.	Intracellular		Intracellular
PAK5	Q9P286	PAK5_HUMAN	reviewed	Serine/threonine-protein kinase PAK 5 (EC 2.7.11.1) (p21-activated kinase 5) (PAK-5) (p21-activated kinase 7) (PAK-7)	PAK5 KIAA1264 PAK7	Homo sapiens (Human)	SUBCELLULAR LOCATION: Mitochondrion. Cytoplasm. Nucleus. Note=Shuttles between the nucleus and the mitochondria, and mitochondrial localization is essential for the role in cell survival.	Intracellular		Intracellular
PELI1	Q96FA3	PELI1_HUMAN	reviewed	E3 ubiquitin-protein ligase pellino homolog 1 (Pellino-1) (EC 2.3.2.27) (Pellino-related intracellular-signaling molecule) (RING-type E3 ubiquitin transferase pellino homolog 1)	PELI1 PRISM	Homo sapiens (Human)	SUBCELLULAR LOCATION: Cytosol. Nucleus.	Intracellular		Intracellular
GTSE1	Q9NYZ3	GTSE1_HUMAN	reviewed	G2 and S phase-expressed protein 1 (GTSE-1) (Protein B99 homolog)	GTSE1	Homo sapiens (Human)	SUBCELLULAR LOCATION: Cytoplasm, cytoskeleton. Note=Associated with microtubules.	Intracellular		Intracellular
MAPK13	O15264	MK13_HUMAN	reviewed	Mitogen-activated protein kinase 13 (MAP kinase 13) (MAPK 13) (EC 2.7.11.24) (Mitogen-activated protein kinase p38 delta) (MAP kinase p38 delta) (Stress-activated protein kinase 4)	MAPK13 PRKM13 SAPK4	Homo sapiens (Human)	SUBCELLULAR LOCATION: Cytosol. Nucleus.	Intracellular		Intracellular
APEX2	Q9UBZ4	APEX2_HUMAN	reviewed	DNA-(apurinic or apyrimidinic site) lyase 2 (EC 3.1.-.-) (EC 4.2.99.18) (AP endonuclease XTH2) (APEX nuclease 2) (APEX nuclease-like 2) (Apurinic-apyrimidinic endonuclease 2) (AP endonuclease 2)	APEX2 APE2 APEXL2 XTH2	Homo sapiens (Human)	SUBCELLULAR LOCATION: Nucleus. Cytoplasm. Mitochondrion {ECO:0000305}. Note=Together with PCNA, is redistributed in discrete nuclear foci in presence of oxidative DNA damaging agents.	Intracellular		Intracellular
VPS72	Q15906	VPS72_HUMAN	reviewed	Vacuolar protein sorting-associated protein 72 homolog (Protein YL-1) (Transcription factor-like 1)	VPS72 TCFL1 YL1	Homo sapiens (Human)	SUBCELLULAR LOCATION: Nucleus {ECO:0000305|PubMed:26974126}.	Intracellular		Intracellular
MYLK2	Q9H1R3	MYLK2_HUMAN	reviewed	Myosin light chain kinase 2, skeletal/cardiac muscle (MLCK2) (EC 2.7.11.18)	MYLK2	Homo sapiens (Human)	SUBCELLULAR LOCATION: Cytoplasm. Note=Colocalizes with phosphorylated myosin light chain (RLCP) at filaments of the myofibrils.	Intracellular		Intracellular
TAX1BP1	Q86VP1	TAXB1_HUMAN	reviewed	Tax1-binding protein 1 (TRAF6-binding protein)	TAX1BP1 T6BP PRO0105	Homo sapiens (Human)	SUBCELLULAR LOCATION: Cytosol. Extracellular region or secreted.	Intracellular		Intracellular				Secreted		Secreted
LEF1	Q9UJU2	LEF1_HUMAN	reviewed	Lymphoid enhancer-binding factor 1 (LEF-1) (T cell-specific transcription factor 1-alpha) (TCF1-alpha)	LEF1	Homo sapiens (Human)	SUBCELLULAR LOCATION: Nucleus {ECO:0000255|PROSITE-ProRule:PRU00267}. Note=Found in nuclear bodies upon PIASG binding. {ECO:0000250}.	Intracellular		Intracellular
AHCY	P23526	SAHH_HUMAN	reviewed	Adenosylhomocysteinase (AdoHcyase) (EC 3.3.1.1) (S-adenosyl-L-homocysteine hydrolase)	AHCY SAHH	Homo sapiens (Human)	SUBCELLULAR LOCATION: Cytoplasm {ECO:0000269|PubMed:17081065}. Melanosome {ECO:0000269|PubMed:17081065}. Note=Identified by mass spectrometry in melanosome fractions from stage I to stage IV.	Intracellular		Intracellular
ADNP2	Q6IQ32	ADNP2_HUMAN	reviewed	Activity-dependent neuroprotector homeobox protein 2 (ADNP homeobox protein 2) (Zinc finger protein 508)	ADNP2 KIAA0863 ZNF508	Homo sapiens (Human)	SUBCELLULAR LOCATION: Nucleus {ECO:0000305}.	Intracellular		Intracellular
RPS21	P63220	RS21_HUMAN	reviewed	40S ribosomal protein S21 (Small ribosomal subunit protein eS21)	RPS21	Homo sapiens (Human)	SUBCELLULAR LOCATION: Cytoplasm, cytosol {ECO:0000269|PubMed:25957688}. Cytoplasm {ECO:0000305|PubMed:23636399, ECO:0000305|PubMed:25901680}. Rough endoplasmic reticulum {ECO:0000250|UniProtKB:P63221}. Note=Detected on cytosolic polysomes (PubMed:25957688). Detected in ribosomes that are associated with the rough endoplasmic reticulum (By similarity). {ECO:0000250|UniProtKB:P63221, ECO:0000269|Pu…	Intracellular		Intracellular
TCEAL2	Q9H3H9	TCAL2_HUMAN	reviewed	Transcription elongation factor A protein-like 2 (TCEA-like protein 2) (Transcription elongation factor S-II protein-like 2)	TCEAL2 My048 MY0876G0	Homo sapiens (Human)	SUBCELLULAR LOCATION: Nucleus {ECO:0000305}.	Intracellular		Intracellular
RABGEF1	Q9UJ41	RABX5_HUMAN	reviewed	Rab5 GDP/GTP exchange factor (RAP1) (Rabaptin-5-associated exchange factor for Rab5) (Rabex-5)	RABGEF1 RABEX5	Homo sapiens (Human)	SUBCELLULAR LOCATION: Cytoplasm {ECO:0000269|PubMed:12505986}. Early endosome {ECO:0000269|PubMed:12505986}. Recycling endosome {ECO:0000269|PubMed:12505986}.	Intracellular		Intracellular
TFAM	Q00059	TFAM_HUMAN	reviewed	Transcription factor A, mitochondrial (mtTFA) (Mitochondrial transcription factor 1) (MtTF1) (Transcription factor 6) (TCF-6) (Transcription factor 6-like 2)	TFAM TCF6 TCF6L2	Homo sapiens (Human)	SUBCELLULAR LOCATION: Mitochondrion {ECO:0000269|PubMed:1737790, ECO:0000269|PubMed:18063578, ECO:0000269|PubMed:22841477, ECO:0000269|PubMed:29445193}. Mitochondrion matrix, mitochondrion nucleoid {ECO:0000269|PubMed:18063578}.	Intracellular		Intracellular
CAPN3	P20807	CAN3_HUMAN	reviewed	Calpain-3 (EC 3.4.22.54) (Calcium-activated neutral proteinase 3) (CANP 3) (Calpain L3) (Calpain p94) (Muscle-specific calcium-activated neutral protease 3) (New calpain 1) (nCL-1)	CAPN3 CANP3 CANPL3 NCL1	Homo sapiens (Human)	SUBCELLULAR LOCATION: Cytoplasm.	Intracellular		Intracellular
DTNA	Q9Y4J8	DTNA_HUMAN	reviewed	Dystrobrevin alpha (DTN-A) (Alpha-dystrobrevin) (Dystrophin-related protein 3)	DTNA DRP3	Homo sapiens (Human)	SUBCELLULAR LOCATION: Cytoplasm. Cell junction, synapse. Cell membrane {ECO:0000250}. Note=In peripheral nerves, colocalizes with MAGEE1 in the Schwann cell membrane. {ECO:0000250}.	Intracellular		Intracellular	Cell Membrane		Cell Membrane
VENTX	O95231	VENTX_HUMAN	reviewed	Homeobox protein VENTX (VENT homeobox homolog) (VENT-like homeobox protein 2)	VENTX HPX42B VENTX2	Homo sapiens (Human)	SUBCELLULAR LOCATION: Nucleus {ECO:0000305}.	Intracellular		Intracellular
NF2	P35240	MERL_HUMAN	reviewed	Merlin (Moesin-ezrin-radixin-like protein) (Neurofibromin-2) (Schwannomerlin) (Schwannomin)	NF2 SCH	Homo sapiens (Human)	SUBCELLULAR LOCATION: [Isoform 1]: Cell projection, filopodium membrane; Peripheral membrane protein; Cytoplasmic side. Cell projection, ruffle membrane; Peripheral membrane protein; Cytoplasmic side. Nucleus. Note=In a fibroblastic cell line, isoform 1 is found homogeneously distributed over the entire cell, with a particularly strong staining in ruffling membranes and filopodia. Colocalizes wit…	Intracellular		Intracellular	Cell Membrane		Cell Membrane
YJEFN3	A6XGL0	YJEN3_HUMAN	reviewed	YjeF N-terminal domain-containing protein 3 (YjeF_N3) (hYjeF_N3) (ApoA-I-binding protein 2)	YJEFN3 AIBP2	Homo sapiens (Human)	SUBCELLULAR LOCATION: Mitochondrion.	Intracellular		Intracellular
SECISBP2	Q96T21	SEBP2_HUMAN	reviewed	Selenocysteine insertion sequence-binding protein 2 (SECIS-binding protein 2)	SECISBP2 SBP2	Homo sapiens (Human)	SUBCELLULAR LOCATION: [Isoform 1]: Nucleus {ECO:0000305}.; SUBCELLULAR LOCATION: [Isoform 2]: Mitochondrion {ECO:0000269|PubMed:19004874}.	Intracellular		Intracellular
ZBTB22	O15209	ZBT22_HUMAN	reviewed	Zinc finger and BTB domain-containing protein 22 (Protein BING1) (Zinc finger and BTB domain-containing protein 22A) (Zinc finger protein 297)	ZBTB22 BING1 ZBTB22A ZNF297	Homo sapiens (Human)	SUBCELLULAR LOCATION: Nucleus {ECO:0000305}.	Intracellular		Intracellular
RNF138	Q8WVD3	RN138_HUMAN	reviewed	E3 ubiquitin-protein ligase RNF138 (EC 2.3.2.27) (Nemo-like kinase-associated RING finger protein) (NLK-associated RING finger protein) (hNARF) (RING finger protein 138) (RING-type E3 ubiquitin transferase RNF138)	RNF138 NARF HSD-4 HSD4	Homo sapiens (Human)	SUBCELLULAR LOCATION: Chromosome {ECO:0000269|PubMed:26502055, ECO:0000269|PubMed:26502057}. Note=Recruited at DNA damage sites (PubMed:26502055). Localizes to sites of double-strand break: localization to double-strand break sites is mediated by the zinc fingers (PubMed:26502055, PubMed:26502057). {ECO:0000269|PubMed:26502055, ECO:0000269|PubMed:26502057}.		Intracellular	Intracellular
JUN	P05412	JUN_HUMAN	reviewed	Transcription factor AP-1 (Activator protein 1) (AP1) (Proto-oncogene c-Jun) (V-jun avian sarcoma virus 17 oncogene homolog) (p39)	JUN	Homo sapiens (Human)	SUBCELLULAR LOCATION: Nucleus.	Intracellular		Intracellular
PAK1	Q13153	PAK1_HUMAN	reviewed	Serine/threonine-protein kinase PAK 1 (EC 2.7.11.1) (Alpha-PAK) (p21-activated kinase 1) (PAK-1) (p65-PAK)	PAK1	Homo sapiens (Human)	SUBCELLULAR LOCATION: Cytoplasm {ECO:0000269|PubMed:23260667, ECO:0000269|PubMed:25766321}. Cell junction, focal adhesion {ECO:0000269|PubMed:25766321}. Cell membrane {ECO:0000269|PubMed:25766321}. Cell projection, ruffle membrane {ECO:0000269|PubMed:25766321}. Cell projection, invadopodium {ECO:0000269|PubMed:25766321}. Nucleus, nucleoplasm {ECO:0000269|PubMed:23260667}. Chromosome {ECO:0000269|…	Intracellular		Intracellular	Cell Membrane		Cell Membrane
VEGFB	P49765	VEGFB_HUMAN	reviewed	Vascular endothelial growth factor B (VEGF-B) (VEGF-related factor) (VRF)	VEGFB VRF	Homo sapiens (Human)	SUBCELLULAR LOCATION: Secreted. Note=Secreted but remains associated to cells or to the extracellular matrix unless released by heparin.							Secreted		Secreted
RNASEL	Q05823	RN5A_HUMAN	reviewed	2-5A-dependent ribonuclease (2-5A-dependent RNase) (EC 3.1.26.-) (Ribonuclease 4) (Ribonuclease L) (RNase L)	RNASEL RNS4	Homo sapiens (Human)	SUBCELLULAR LOCATION: Cytoplasm {ECO:0000269|PubMed:11585831}. Mitochondrion {ECO:0000269|PubMed:11585831}.	Intracellular		Intracellular
POLR1D	P0DPB6	RPAC2_HUMAN	reviewed	DNA-directed RNA polymerases I and III subunit RPAC2 (RNA polymerases I and III subunit AC2) (AC19) (DNA-directed RNA polymerase I subunit D) (RNA polymerase I 16 kDa subunit) (RPA16) (RPC16) (hRPA19)	POLR1D	Homo sapiens (Human)	SUBCELLULAR LOCATION: Nucleus {ECO:0000250}.	Intracellular		Intracellular
MRNIP	Q6NTE8	MRNIP_HUMAN	reviewed	MRN complex-interacting protein (MRN-interacting protein)	MRNIP C5orf45	Homo sapiens (Human)	SUBCELLULAR LOCATION: Nucleus {ECO:0000269|PubMed:27568553}. Nucleus, nucleoplasm {ECO:0000269|PubMed:27568553}. Note=Recruited to sites of DNA damage (PubMed:27568553). Phosphorylation on Ser-115 induces its nuclear localization and promotes genome stability (PubMed:27568553). {ECO:0000269|PubMed:27568553}.	Intracellular		Intracellular
COL9A3	Q14050	CO9A3_HUMAN	reviewed	Collagen alpha-3(IX) chain	COL9A3	Homo sapiens (Human)	SUBCELLULAR LOCATION: Secreted, extracellular space, extracellular matrix {ECO:0000250}.							Secreted		Secreted
GATM	P50440	GATM_HUMAN	reviewed	Glycine amidinotransferase, mitochondrial (EC 2.1.4.1) (L-arginine:glycine amidinotransferase) (Transamidinase)	GATM AGAT	Homo sapiens (Human)	SUBCELLULAR LOCATION: [Isoform 1]: Mitochondrion inner membrane; Peripheral membrane protein; Intermembrane side. Note=Probably attached to the outer side of the inner membrane.; SUBCELLULAR LOCATION: [Isoform 2]: Cytoplasm.	Intracellular		Intracellular
THEG	Q9P2T0	THEG_HUMAN	reviewed	Testicular haploid expressed gene protein (Cancer/testis antigen 56) (CT56)	THEG	Homo sapiens (Human)	SUBCELLULAR LOCATION: Nucleus {ECO:0000250}. Note=Localized predominantly in the nucleus of haploid round spermatid. {ECO:0000250}.	Intracellular		Intracellular
STK25	O00506	STK25_HUMAN	reviewed	Serine/threonine-protein kinase 25 (EC 2.7.11.1) (Ste20-like kinase) (Sterile 20/oxidant stress-response kinase 1) (SOK-1) (Ste20/oxidant stress response kinase 1)	STK25 SOK1 YSK1	Homo sapiens (Human)	SUBCELLULAR LOCATION: Cytoplasm {ECO:0000269|PubMed:15037601}. Golgi apparatus {ECO:0000269|PubMed:15037601}. Note=Localizes to the Golgi apparatus.	Intracellular		Intracellular
FAM110B	Q8TC76	F110B_HUMAN	reviewed	Protein FAM110B	FAM110B C8orf72	Homo sapiens (Human)	SUBCELLULAR LOCATION: Cytoplasm {ECO:0000269|PubMed:17499476}. Cytoplasm, cytoskeleton, microtubule organizing center, centrosome {ECO:0000269|PubMed:17499476}.	Intracellular		Intracellular
TEKT2	Q9UIF3	TEKT2_HUMAN	reviewed	Tektin-2 (Tektin-t) (Testicular tektin) (Testicular tektin B1-like protein) (TEKTB1) (Tektin-B1)	TEKT2	Homo sapiens (Human)	SUBCELLULAR LOCATION: Cytoplasm, cytoskeleton, cilium axoneme {ECO:0000250|UniProtKB:Q922G7}. Cytoplasm, cytoskeleton, flagellum axoneme {ECO:0000250|UniProtKB:Q922G7}. Cytoplasm, cytoskeleton, microtubule organizing center {ECO:0000250|UniProtKB:Q922G7}. Note=Colocalized with CCDC172 at the perinuclear region. {ECO:0000250|UniProtKB:Q922G7}.	Intracellular		Intracellular
NRBF2	Q96F24	NRBF2_HUMAN	reviewed	Nuclear receptor-binding factor 2 (NRBF-2) (Comodulator of PPAR and RXR)	NRBF2 COPR	Homo sapiens (Human)	SUBCELLULAR LOCATION: Nucleus {ECO:0000250|UniProtKB:Q9QYK3}. Cytoplasm {ECO:0000250|UniProtKB:Q9QYK3}. Cytoplasmic vesicle {ECO:0000269|PubMed:25086043}. Cytoplasmic vesicle, autophagosome {ECO:0000305}.	Intracellular		Intracellular
ACVR2B	Q13705	AVR2B_HUMAN	reviewed	Activin receptor type-2B (EC 2.7.11.30) (Activin receptor type IIB) (ACTR-IIB)	ACVR2B	Homo sapiens (Human)	SUBCELLULAR LOCATION: Cell membrane {ECO:0000250}; Single-pass type I membrane protein {ECO:0000250}.				Cell Membrane		Cell Membrane
CD247	P20963	CD3Z_HUMAN	reviewed	T-cell surface glycoprotein CD3 zeta chain (T-cell receptor T3 zeta chain) (CD antigen CD247)	CD247 CD3Z T3Z TCRZ	Homo sapiens (Human)	SUBCELLULAR LOCATION: Membrane; Single-pass type I membrane protein.				Cell Membrane		Cell Membrane
CPLX1	O14810	CPLX1_HUMAN	reviewed	Complexin-1 (Complexin I) (CPX I) (Synaphin-2)	CPLX1	Homo sapiens (Human)	SUBCELLULAR LOCATION: Cytoplasm, cytosol {ECO:0000250|UniProtKB:P63040}. Perikaryon {ECO:0000250|UniProtKB:P63040}. Cell junction, synapse, presynapse {ECO:0000250|UniProtKB:P63040}. Note=Enriched at synaptic-releasing sites in mature neurons. {ECO:0000250|UniProtKB:P63040}.	Intracellular		Intracellular
ZNF24	P17028	ZNF24_HUMAN	reviewed	Zinc finger protein 24 (Retinoic acid suppression protein A) (RSG-A) (Zinc finger and SCAN domain-containing protein 3) (Zinc finger protein 191) (Zinc finger protein KOX17)	ZNF24 KOX17 ZNF191 ZSCAN3	Homo sapiens (Human)	SUBCELLULAR LOCATION: Nucleus {ECO:0000255|PROSITE-ProRule:PRU00187, ECO:0000269|PubMed:24224020}.	Intracellular		Intracellular
MTFR1	Q15390	MTFR1_HUMAN	reviewed	Mitochondrial fission regulator 1 (Chondrocyte protein with a poly-proline region)	MTFR1 CHPPR FAM54A2 KIAA0009	Homo sapiens (Human)	SUBCELLULAR LOCATION: Mitochondrion {ECO:0000250}. Note=May be associated with the inner and the outer mitochondrial membrane. {ECO:0000250}.	Intracellular		Intracellular
KAT7	O95251	KAT7_HUMAN	reviewed	Histone acetyltransferase KAT7 (EC 2.3.1.48) (Histone acetyltransferase binding to ORC1) (Lysine acetyltransferase 7) (MOZ, YBF2/SAS3, SAS2 and TIP60 protein 2) (MYST-2)	KAT7 HBO1 HBOa MYST2	Homo sapiens (Human)	SUBCELLULAR LOCATION: Nucleus {ECO:0000269|PubMed:10930412, ECO:0000269|PubMed:11278932, ECO:0000269|PubMed:16387653, ECO:0000269|PubMed:24065767, ECO:0000269|PubMed:28719581}. Chromosome {ECO:0000269|PubMed:18832067, ECO:0000269|PubMed:19187766, ECO:0000269|PubMed:20129055, ECO:0000269|PubMed:21753189, ECO:0000269|PubMed:24065767, ECO:0000269|PubMed:28719581}. Chromosome, centromere {ECO:0000269…	Intracellular		Intracellular
MAPRE3	Q9UPY8	MARE3_HUMAN	reviewed	Microtubule-associated protein RP/EB family member 3 (EB1 protein family member 3) (EBF3) (End-binding protein 3) (EB3) (RP3)	MAPRE3	Homo sapiens (Human)	SUBCELLULAR LOCATION: Cytoplasm, cytoskeleton {ECO:0000269|PubMed:10644998, ECO:0000269|PubMed:19255245, ECO:0000269|PubMed:28814570}. Note=Associated with the microtubule network. Detected at the plus end of microtubules. {ECO:0000269|PubMed:10644998, ECO:0000269|PubMed:19255245, ECO:0000269|PubMed:28814570}.	Intracellular		Intracellular
DEFB129	Q9H1M3	DB129_HUMAN	reviewed	Beta-defensin 129 (Beta-defensin 29) (DEFB-29) (Defensin, beta 129)	DEFB129 C20orf87 DEFB29 UNQ5794/PRO19599	Homo sapiens (Human)	SUBCELLULAR LOCATION: Secreted {ECO:0000305}.							Secreted		Secreted
JUNB	P17275	JUNB_HUMAN	reviewed	Transcription factor jun-B	JUNB	Homo sapiens (Human)	SUBCELLULAR LOCATION: Nucleus.	Intracellular		Intracellular
MND1	Q9BWT6	MND1_HUMAN	reviewed	Meiotic nuclear division protein 1 homolog	MND1 GAJ	Homo sapiens (Human)	SUBCELLULAR LOCATION: Nucleus {ECO:0000305}.	Intracellular		Intracellular
WRNIP1	Q96S55	WRIP1_HUMAN	reviewed	ATPase WRNIP1 (EC 3.6.1.3) (Werner helicase-interacting protein 1)	WRNIP1 WHIP	Homo sapiens (Human)	SUBCELLULAR LOCATION: Nucleus {ECO:0000269|PubMed:18842586}. Cytoplasm {ECO:0000269|PubMed:29053956}. Note=Colocalizes with WRN in granular structures in the nucleus. {ECO:0000269|PubMed:18842586, ECO:0000269|PubMed:29053956}.	Intracellular		Intracellular
Akt3	Q9Y243	AKT3_HUMAN	reviewed	RAC-gamma serine/threonine-protein kinase (EC 2.7.11.1) (Protein kinase Akt-3) (Protein kinase B gamma) (PKB gamma) (RAC-PK-gamma) (STK-2)	AKT3 PKBG	Homo sapiens (Human)	SUBCELLULAR LOCATION: Nucleus {ECO:0000269|PubMed:20018949}. Cytoplasm {ECO:0000269|PubMed:20018949}. Membrane {ECO:0000269|PubMed:20018949}; Peripheral membrane protein {ECO:0000269|PubMed:20018949}. Note=Membrane-associated after cell stimulation leading to its translocation.	Intracellular		Intracellular
COL8A1	P27658	CO8A1_HUMAN	reviewed	Collagen alpha-1(VIII) chain (Endothelial collagen) [Cleaved into: Vastatin]	COL8A1 C3orf7	Homo sapiens (Human)	SUBCELLULAR LOCATION: Secreted, extracellular space, extracellular matrix, basement membrane.							Secreted		Secreted
H1-0	P07305	H10_HUMAN	reviewed	Histone H1.0 (Histone H1') (Histone H1(0)) [Cleaved into: Histone H1.0, N-terminally processed]	H1-0 H1F0 H1FV	Homo sapiens (Human)	SUBCELLULAR LOCATION: Nucleus {ECO:0000255|PROSITE-ProRule:PRU00837, ECO:0000269|PubMed:18993075}. Chromosome {ECO:0000255|PROSITE-ProRule:PRU00837, ECO:0000269|PubMed:18993075}. Note=The RNA edited version has been localized to nuclear speckles. During mitosis, it appears in the vicinity of condensed chromosomes.	Intracellular		Intracellular
IRAK4	Q9NWZ3	IRAK4_HUMAN	reviewed	Interleukin-1 receptor-associated kinase 4 (IRAK-4) (EC 2.7.11.1) (Renal carcinoma antigen NY-REN-64)	IRAK4	Homo sapiens (Human)	SUBCELLULAR LOCATION: Cytoplasm {ECO:0000269|PubMed:21325272}.	Intracellular		Intracellular
LHX2	P50458	LHX2_HUMAN	reviewed	LIM/homeobox protein Lhx2 (Homeobox protein LH-2) (LIM homeobox protein 2)	LHX2 LH2	Homo sapiens (Human)	SUBCELLULAR LOCATION: Nucleus {ECO:0000305}.	Intracellular		Intracellular
CLIP2	Q9UDT6	CLIP2_HUMAN	reviewed	CAP-Gly domain-containing linker protein 2 (Cytoplasmic linker protein 115) (CLIP-115) (Cytoplasmic linker protein 2) (Williams-Beuren syndrome chromosomal region 3 protein) (Williams-Beuren syndrome chromosomal region 4 protein)	CLIP2 CYLN2 KIAA0291 WBSCR3 WBSCR4 WSCR4	Homo sapiens (Human)	SUBCELLULAR LOCATION: Cytoplasm {ECO:0000250|UniProtKB:O55156}. Cytoplasm, cytoskeleton {ECO:0000250|UniProtKB:Q9Z0H8}. Note=Localizes preferentially to the ends of tyrosinated microtubules. {ECO:0000250|UniProtKB:Q9Z0H8}.	Intracellular		Intracellular
BMPR1A	P36894	BMR1A_HUMAN	reviewed	Bone morphogenetic protein receptor type-1A (BMP type-1A receptor) (BMPR-1A) (EC 2.7.11.30) (Activin receptor-like kinase 3) (ALK-3) (Serine/threonine-protein kinase receptor R5) (SKR5) (CD antigen CD292)	BMPR1A ACVRLK3 ALK3	Homo sapiens (Human)	SUBCELLULAR LOCATION: Cell membrane {ECO:0000250|UniProtKB:P36898}; Single-pass type I membrane protein {ECO:0000255}. Cell surface {ECO:0000250|UniProtKB:P36895}.				Cell Membrane		Cell Membrane
MELK	Q14680	MELK_HUMAN	reviewed	Maternal embryonic leucine zipper kinase (hMELK) (EC 2.7.11.1) (Protein kinase Eg3) (pEg3 kinase) (Protein kinase PK38) (hPK38) (Tyrosine-protein kinase MELK) (EC 2.7.10.2)	MELK KIAA0175	Homo sapiens (Human)	SUBCELLULAR LOCATION: Cell membrane {ECO:0000269|PubMed:16159311, ECO:0000269|PubMed:21145462}; Peripheral membrane protein {ECO:0000269|PubMed:16159311, ECO:0000269|PubMed:21145462}.				Cell Membrane		Cell Membrane
PRRX1	P54821	PRRX1_HUMAN	reviewed	Paired mesoderm homeobox protein 1 (Homeobox protein PHOX1) (Paired-related homeobox protein 1) (PRX-1)	PRRX1 PMX1	Homo sapiens (Human)	SUBCELLULAR LOCATION: Nucleus.	Intracellular		Intracellular
CACNG6	Q9BXT2	CCG6_HUMAN	reviewed	Voltage-dependent calcium channel gamma-6 subunit (Neuronal voltage-gated calcium channel gamma-6 subunit)	CACNG6	Homo sapiens (Human)	SUBCELLULAR LOCATION: Cell membrane {ECO:0000305|PubMed:21127204}; Multi-pass membrane protein {ECO:0000305}.				Cell Membrane		Cell Membrane
CAP1	Q01518	CAP1_HUMAN	reviewed	Adenylyl cyclase-associated protein 1 (CAP 1)	CAP1 CAP	Homo sapiens (Human)	SUBCELLULAR LOCATION: Cell membrane {ECO:0000250}; Peripheral membrane protein {ECO:0000250}.				Cell Membrane		Cell Membrane
ERRFI1	Q9UJM3	ERRFI_HUMAN	reviewed	ERBB receptor feedback inhibitor 1 (Mitogen-inducible gene 6 protein) (MIG-6)	ERRFI1 MIG6	Homo sapiens (Human)	SUBCELLULAR LOCATION: Cytoplasm {ECO:0000269|PubMed:7641805}. Cell membrane {ECO:0000250}; Peripheral membrane protein {ECO:0000250}; Cytoplasmic side {ECO:0000250}. Nucleus {ECO:0000250}. Note=Associated with the plasma membrane of basal skin keratinocytes. Translocates into the nucleus of differentiating suprabasal keratinocytes (By similarity). {ECO:0000250}.	Intracellular		Intracellular	Cell Membrane		Cell Membrane
ALDOA	P04075	ALDOA_HUMAN	reviewed	Fructose-bisphosphate aldolase A (EC 4.1.2.13) (Lung cancer antigen NY-LU-1) (Muscle-type aldolase)	ALDOA ALDA	Homo sapiens (Human)	SUBCELLULAR LOCATION: Cytoplasm, myofibril, sarcomere, I band. Cytoplasm, myofibril, sarcomere, M line. Note=In skeletal muscle, accumulates around the M line and within the I band, colocalizing with FBP2 on both sides of the Z line in the absence of Ca(2+). {ECO:0000250}.	Intracellular		Intracellular
ELOA	Q14241	ELOA1_HUMAN	reviewed	Elongin-A (EloA) (Elongin 110 kDa subunit) (RNA polymerase II transcription factor SIII subunit A1) (SIII p110) (Transcription elongation factor B polypeptide 3)	ELOA TCEB3 MSTP059	Homo sapiens (Human)	SUBCELLULAR LOCATION: Nucleus {ECO:0000305}.	Intracellular		Intracellular
CAVIN3	Q969G5	CAVN3_HUMAN	reviewed	Caveolae-associated protein 3 (Cavin-3) (Protein kinase C delta-binding protein) (Serum deprivation response factor-related gene product that binds to C-kinase) (hSRBC)	CAVIN3 PRKCDBP SRBC	Homo sapiens (Human)	SUBCELLULAR LOCATION: Cytoplasm {ECO:0000250|UniProtKB:Q91VJ2}. Membrane, caveola {ECO:0000269|PubMed:19262564}. Cytoplasm, cytosol {ECO:0000250|UniProtKB:Q91VJ2}. Note=Localizes in the caveolae in a caveolin-dependent manner. {ECO:0000269|PubMed:19262564}.	Intracellular		Intracellular
SCYL2	Q6P3W7	SCYL2_HUMAN	reviewed	SCY1-like protein 2 (Coated vesicle-associated kinase of 104 kDa)	SCYL2 CVAK104 KIAA1360	Homo sapiens (Human)	SUBCELLULAR LOCATION: Cytoplasm, perinuclear region. Cytoplasmic vesicle, clathrin-coated vesicle. Golgi apparatus, trans-Golgi network membrane. Endosome membrane. Note=According to PubMed:15809293, plasma membrane-associated in clathrin-coated vesicles. According to PubMed:16914521, colocalizes to the trans-Golgi network (TGN) and to endosomal membranes with clathrin, transferrin and plasma mem…	Intracellular		Intracellular	Cell Membrane		Cell Membrane
ZNF302	Q9NR11	ZN302_HUMAN	reviewed	Zinc finger protein 302 (Zinc finger protein 135-like) (Zinc finger protein 140-like) (Zinc finger protein 327)	ZNF302 ZNF135L ZNF140L ZNF327	Homo sapiens (Human)	SUBCELLULAR LOCATION: Nucleus {ECO:0000305}.	Intracellular		Intracellular
IFT81	Q8WYA0	IFT81_HUMAN	reviewed	Intraflagellar transport protein 81 homolog (Carnitine deficiency-associated protein expressed in ventricle 1) (CDV-1)	IFT81 CDV1	Homo sapiens (Human)	SUBCELLULAR LOCATION: Cell projection, cilium {ECO:0000305|PubMed:23990561}.		Intracellular	Intracellular
ZMYND11	Q15326	ZMY11_HUMAN	reviewed	Zinc finger MYND domain-containing protein 11 (Adenovirus 5 E1A-binding protein) (Bone morphogenetic protein receptor-associated molecule 1) (Protein BS69)	ZMYND11 BRAM1 BS69	Homo sapiens (Human)	SUBCELLULAR LOCATION: Nucleus {ECO:0000269|PubMed:16565076, ECO:0000269|PubMed:19766626, ECO:0000269|PubMed:24675531}. Chromosome {ECO:0000269|PubMed:16565076}. Note=Associates with chromatin and mitotic chromosomes. {ECO:0000269|PubMed:16565076}.	Intracellular		Intracellular
SMC5	Q8IY18	SMC5_HUMAN	reviewed	Structural maintenance of chromosomes protein 5 (SMC protein 5) (SMC-5) (hSMC5)	SMC5 KIAA0594 SMC5L1	Homo sapiens (Human)	SUBCELLULAR LOCATION: Nucleus {ECO:0000269|PubMed:11408570, ECO:0000269|PubMed:25931565}. Chromosome {ECO:0000250|UniProtKB:Q8CG46}. Nucleus, PML body {ECO:0000269|PubMed:17589526}. Chromosome, telomere {ECO:0000269|PubMed:17589526}. Note=Associates with chromatin (PubMed:25931565). Colocalizes with SMC6 on the X-Y chromosome pair within the sex vesicle during late pachytene/diplotene (By similar…	Intracellular		Intracellular
SP2	Q02086	SP2_HUMAN	reviewed	Transcription factor Sp2	SP2 KIAA0048	Homo sapiens (Human)	SUBCELLULAR LOCATION: Nucleus.	Intracellular		Intracellular
MITD1	Q8WV92	MITD1_HUMAN	reviewed	MIT domain-containing protein 1	MITD1	Homo sapiens (Human)	SUBCELLULAR LOCATION: Late endosome membrane; Peripheral membrane protein; Cytoplasmic side. Midbody. Membrane; Peripheral membrane protein; Cytoplasmic side. Note=During cytokinesis, recruited to the midbody via interaction with CHMP1A. Interacts with membranes enriched in phosphoinositides.	Intracellular		Intracellular
ETV7	Q9Y603	ETV7_HUMAN	reviewed	Transcription factor ETV7 (ETS translocation variant 7) (ETS-related protein Tel2) (Tel-related Ets factor) (Transcription factor Tel-2)	ETV7 TEL2 TELB TREF	Homo sapiens (Human)	SUBCELLULAR LOCATION: Nucleus.	Intracellular		Intracellular
SMTN	P53814	SMTN_HUMAN	reviewed	Smoothelin	SMTN SMSMO	Homo sapiens (Human)	SUBCELLULAR LOCATION: Cytoplasm, cytoskeleton. Note=Exhibits a filamentous organization.	Intracellular		Intracellular
SHISA6	Q6ZSJ9	SHSA6_HUMAN	reviewed	Protein shisa-6	SHISA6	Homo sapiens (Human)	SUBCELLULAR LOCATION: Membrane {ECO:0000305}; Single-pass type I membrane protein {ECO:0000250|UniProtKB:Q3UH99}. Cell junction, synapse, postsynaptic density {ECO:0000250|UniProtKB:Q3UH99}.				Cell Membrane		Cell Membrane
SOX17	Q9H6I2	SOX17_HUMAN	reviewed	Transcription factor SOX-17	SOX17	Homo sapiens (Human)	SUBCELLULAR LOCATION: Nucleus {ECO:0000255|PROSITE-ProRule:PRU00267}.	Intracellular		Intracellular
TADA3	O75528	TADA3_HUMAN	reviewed	Transcriptional adapter 3 (ADA3 homolog) (hADA3) (STAF54) (Transcriptional adapter 3-like) (ADA3-like protein)	TADA3 ADA3 TADA3L	Homo sapiens (Human)	SUBCELLULAR LOCATION: Nucleus {ECO:0000269|PubMed:11564863, ECO:0000269|PubMed:9674425}.	Intracellular		Intracellular
TOB1	P50616	TOB1_HUMAN	reviewed	Protein Tob1 (Transducer of erbB-2 1)	TOB1 TOB TROB1	Homo sapiens (Human)	SUBCELLULAR LOCATION: Cytoplasm {ECO:0000250}. Nucleus {ECO:0000250}. Note=Only a small fraction localizes to the cytoplasm except in late S-phase where more than half of proteins become cytoplasmic. {ECO:0000250}.	Intracellular		Intracellular
ZSCAN5A	Q9BUG6	ZSA5A_HUMAN	reviewed	Zinc finger and SCAN domain-containing protein 5A (Zinc finger protein 495)	ZSCAN5A ZNF495 ZSCAN5	Homo sapiens (Human)	SUBCELLULAR LOCATION: Nucleus {ECO:0000255|PROSITE-ProRule:PRU00187}.	Intracellular		Intracellular
FIGN	Q5HY92	FIGN_HUMAN	reviewed	Fidgetin	FIGN	Homo sapiens (Human)	SUBCELLULAR LOCATION: Nucleus matrix {ECO:0000250}. Cytoplasm, cytoskeleton, microtubule organizing center, centrosome {ECO:0000269|PubMed:22672901}. Note=Localizes to centrosomes throughout mitosis and to the spindle midzone during telophase.	Intracellular		Intracellular
FOS	P01100	FOS_HUMAN	reviewed	Proto-oncogene c-Fos (Cellular oncogene fos) (G0/G1 switch regulatory protein 7)	FOS G0S7	Homo sapiens (Human)	SUBCELLULAR LOCATION: Nucleus. Endoplasmic reticulum. Cytoplasm, cytosol. Note=In quiescent cells, present in very small amounts in the cytosol. Following induction of cell growth, first localizes to the endoplasmic reticulum and only later to the nucleus. Localization at the endoplasmic reticulum requires dephosphorylation at Tyr-10 and Tyr-30.	Intracellular		Intracellular
SH3PXD2A	Q5TCZ1	SPD2A_HUMAN	reviewed	SH3 and PX domain-containing protein 2A (Adapter protein TKS5) (Five SH3 domain-containing protein) (SH3 multiple domains protein 1) (Tyrosine kinase substrate with five SH3 domains)	SH3PXD2A FISH KIAA0418 SH3MD1 TKS5	Homo sapiens (Human)	SUBCELLULAR LOCATION: Cytoplasm. Cell projection, podosome. Note=Cytoplasmic in normal cells and localizes to podosomes in SRC-transformed cells.	Intracellular		Intracellular
TIPARP	Q7Z3E1	PARPT_HUMAN	reviewed	Protein mono-ADP-ribosyltransferase TIPARP (EC 2.4.2.-) (ADP-ribosyltransferase diphtheria toxin-like 14) (ARTD14) (Poly [ADP-ribose] polymerase 7) (PARP-7) (TCDD-inducible poly [ADP-ribose] polymerase)	TIPARP PARP7	Homo sapiens (Human)	SUBCELLULAR LOCATION: Nucleus {ECO:0000269|PubMed:23275542, ECO:0000269|PubMed:30373764}.	Intracellular		Intracellular
NFIB	O00712	NFIB_HUMAN	reviewed	Nuclear factor 1 B-type (NF1-B) (Nuclear factor 1/B) (CCAAT-box-binding transcription factor) (CTF) (Nuclear factor I/B) (NF-I/B) (NFI-B) (TGGCA-binding protein)	NFIB	Homo sapiens (Human)	SUBCELLULAR LOCATION: Nucleus.	Intracellular		Intracellular
SCML4	Q8N228	SCML4_HUMAN	reviewed	Sex comb on midleg-like protein 4	SCML4	Homo sapiens (Human)	SUBCELLULAR LOCATION: Nucleus {ECO:0000305}.	Intracellular		Intracellular
CBX5	P45973	CBX5_HUMAN	reviewed	Chromobox protein homolog 5 (Antigen p25) (Heterochromatin protein 1 homolog alpha) (HP1 alpha)	CBX5 HP1A	Homo sapiens (Human)	SUBCELLULAR LOCATION: Nucleus {ECO:0000269|PubMed:10460410, ECO:0000269|PubMed:19617346}. Chromosome {ECO:0000269|PubMed:10460410}. Chromosome, centromere {ECO:0000269|PubMed:10460410, ECO:0000269|PubMed:21346195}. Note=Colocalizes with HNRNPU in the nucleus (PubMed:19617346). Component of centromeric and pericentromeric heterochromatin. Associates with chromosomes during mitosis. Associates spec…	Intracellular		Intracellular
CREBZF	Q9NS37	ZHANG_HUMAN	reviewed	CREB/ATF bZIP transcription factor (Host cell factor-binding transcription factor Zhangfei) (HCF-binding transcription factor Zhangfei)	CREBZF ZF	Homo sapiens (Human)	SUBCELLULAR LOCATION: Nucleus {ECO:0000269|PubMed:15705566}. Note=Colocalizes in promyelocytic leukemia protein nuclear bodies (PML-NB) with CREB3 and HCFC1.	Intracellular		Intracellular
HTR2C	P28335	5HT2C_HUMAN	reviewed	5-hydroxytryptamine receptor 2C (5-HT-2C) (5-HT2C) (5-HTR2C) (5-hydroxytryptamine receptor 1C) (5-HT-1C) (5-HT1C) (Serotonin receptor 2C)	HTR2C HTR1C	Homo sapiens (Human)	SUBCELLULAR LOCATION: Cell membrane {ECO:0000269|PubMed:12970106, ECO:0000269|PubMed:18703043, ECO:0000269|PubMed:19057895, ECO:0000269|PubMed:7895773}; Multi-pass membrane protein {ECO:0000269|PubMed:12970106, ECO:0000269|PubMed:18703043, ECO:0000269|PubMed:19057895, ECO:0000269|PubMed:7895773}.				Cell Membrane		Cell Membrane
DPF2	Q92785	REQU_HUMAN	reviewed	Zinc finger protein ubi-d4 (Apoptosis response zinc finger protein) (BRG1-associated factor 45D) (BAF45D) (D4, zinc and double PHD fingers family 2) (Protein requiem)	DPF2 BAF45D REQ UBID4	Homo sapiens (Human)	SUBCELLULAR LOCATION: Nucleus {ECO:0000269|PubMed:28533407, ECO:0000269|PubMed:29429572}. Cytoplasm {ECO:0000269|PubMed:28533407}.	Intracellular		Intracellular
TOMM40	O96008	TOM40_HUMAN	reviewed	Mitochondrial import receptor subunit TOM40 homolog (Protein Haymaker) (Translocase of outer membrane 40 kDa subunit homolog) (p38.5)	TOMM40 C19orf1 PEREC1 TOM40	Homo sapiens (Human)	SUBCELLULAR LOCATION: Mitochondrion outer membrane {ECO:0000269|PubMed:15644312}; Multi-pass membrane protein {ECO:0000255}.	Intracellular		Intracellular	Cell Membrane		Cell Membrane
ZNF276	Q8N554	ZN276_HUMAN	reviewed	Zinc finger protein 276 (Zfp-276) (Zinc finger protein 477)	ZNF276 CENP-Z ZFP276 ZNF477	Homo sapiens (Human)	SUBCELLULAR LOCATION: Nucleus {ECO:0000305}. Chromosome, centromere, kinetochore {ECO:0000269|PubMed:20813266}.	Intracellular		Intracellular
ZNF490	Q9ULM2	ZN490_HUMAN	reviewed	Zinc finger protein 490	ZNF490 KIAA1198	Homo sapiens (Human)	SUBCELLULAR LOCATION: Nucleus {ECO:0000305}.	Intracellular		Intracellular
TSPAN14	Q8NG11	TSN14_HUMAN	reviewed	Tetraspanin-14 (Tspan-14) (DC-TM4F2) (Transmembrane 4 superfamily member 14)	TSPAN14 TM4SF14	Homo sapiens (Human)	SUBCELLULAR LOCATION: Cell membrane {ECO:0000269|PubMed:26686862}; Multi-pass membrane protein {ECO:0000305}.				Cell Membrane		Cell Membrane
CDC27	P30260	CDC27_HUMAN	reviewed	Cell division cycle protein 27 homolog (Anaphase-promoting complex subunit 3) (APC3) (CDC27 homolog) (CDC27Hs) (H-NUC)	CDC27 ANAPC3 D0S1430E D17S978E	Homo sapiens (Human)	SUBCELLULAR LOCATION: Nucleus.	Intracellular		Intracellular
KCNAB2	Q13303	KCAB2_HUMAN	reviewed	Voltage-gated potassium channel subunit beta-2 (EC 1.1.1.-) (K(+) channel subunit beta-2) (Kv-beta-2) (hKvbeta2)	KCNAB2 KCNA2B KCNK2	Homo sapiens (Human)	SUBCELLULAR LOCATION: Cytoplasm {ECO:0000250|UniProtKB:P62483}. Membrane {ECO:0000269|PubMed:11086297, ECO:0000269|PubMed:21357749}; Peripheral membrane protein {ECO:0000305}; Cytoplasmic side {ECO:0000305}. Cell membrane {ECO:0000250|UniProtKB:P62483}; Peripheral membrane protein {ECO:0000305}; Cytoplasmic side {ECO:0000305}. Cell projection, axon {ECO:0000269|PubMed:11086297}. Cell junction, sy…	Intracellular		Intracellular	Cell Membrane		Cell Membrane
SPARC	P09486	SPRC_HUMAN	reviewed	SPARC (Basement-membrane protein 40) (BM-40) (Osteonectin) (ON) (Secreted protein acidic and rich in cysteine)	SPARC ON	Homo sapiens (Human)	SUBCELLULAR LOCATION: Secreted, extracellular space, extracellular matrix, basement membrane {ECO:0000269|PubMed:2306517, ECO:0000269|PubMed:3400777, ECO:0000269|PubMed:7495300, ECO:0000269|PubMed:9457905}. Note=In or around the basement membrane.							Secreted		Secreted
MTIF3	Q9H2K0	IF3M_HUMAN	reviewed	Translation initiation factor IF-3, mitochondrial (IF-3(Mt)) (IF-3Mt) (IF3(mt)) (IF3mt)	MTIF3 DC38	Homo sapiens (Human)	SUBCELLULAR LOCATION: Mitochondrion {ECO:0000305}.	Intracellular		Intracellular
PBX2	P40425	PBX2_HUMAN	reviewed	Pre-B-cell leukemia transcription factor 2 (Homeobox protein PBX2) (Protein G17)	PBX2 G17	Homo sapiens (Human)	SUBCELLULAR LOCATION: Nucleus {ECO:0000305}.	Intracellular		Intracellular
TRIM63	Q969Q1	TRI63_HUMAN	reviewed	E3 ubiquitin-protein ligase TRIM63 (EC 2.3.2.27) (Iris RING finger protein) (Muscle-specific RING finger protein 1) (MuRF-1) (MuRF1) (RING finger protein 28) (RING-type E3 ubiquitin transferase TRIM63) (Striated muscle RING zinc finger protein) (Tripartite motif-containing protein 63)	TRIM63 IRF MURF1 RNF28 SMRZ	Homo sapiens (Human)	SUBCELLULAR LOCATION: Cytoplasm. Nucleus {ECO:0000250}. Cytoplasm, myofibril, sarcomere, M line. Cytoplasm, myofibril, sarcomere, Z line. Note=Colocalizes with TNNI3 in myocytes (By similarity). Localizes to the M- and Z-lines in skeletal muscle. {ECO:0000250}.	Intracellular		Intracellular
POLR3D	P05423	RPC4_HUMAN	reviewed	DNA-directed RNA polymerase III subunit RPC4 (RNA polymerase III subunit C4) (DNA-directed RNA polymerase III subunit D) (Protein BN51) (RNA polymerase III 47 kDa subunit) (RPC53 homolog)	POLR3D BN51 BN51T	Homo sapiens (Human)	SUBCELLULAR LOCATION: Nucleus.	Intracellular		Intracellular
ZNF691	Q5VV52	ZN691_HUMAN	reviewed	Zinc finger protein 691	ZNF691	Homo sapiens (Human)	SUBCELLULAR LOCATION: Nucleus {ECO:0000305}.	Intracellular		Intracellular
GKAP1	Q5VSY0	GKAP1_HUMAN	reviewed	G kinase-anchoring protein 1 (cGMP-dependent protein kinase-anchoring protein of 42 kDa)	GKAP1 GKAP42 FKSG21	Homo sapiens (Human)	SUBCELLULAR LOCATION: Golgi apparatus {ECO:0000250|UniProtKB:Q9JMB0}.	Intracellular		Intracellular
TCEAL9	Q9UHQ7	TCAL9_HUMAN	reviewed	Transcription elongation factor A protein-like 9 (TCEA-like protein 9) (Transcription elongation factor S-II protein-like 9) (WW domain-binding protein 5) (WBP-5)	TCEAL9 WBP5	Homo sapiens (Human)	SUBCELLULAR LOCATION: Nucleus {ECO:0000305}.	Intracellular		Intracellular
TFAP2A	P05549	AP2A_HUMAN	reviewed	Transcription factor AP-2-alpha (AP2-alpha) (AP-2 transcription factor) (Activating enhancer-binding protein 2-alpha) (Activator protein 2) (AP-2)	TFAP2A AP2TF TFAP2	Homo sapiens (Human)	SUBCELLULAR LOCATION: Nucleus {ECO:0000269|PubMed:12586840}.	Intracellular		Intracellular
IDH3A	P50213	IDH3A_HUMAN	reviewed	Isocitrate dehydrogenase [NAD] subunit alpha, mitochondrial (EC 1.1.1.41) (Isocitric dehydrogenase subunit alpha) (NAD(+)-specific ICDH subunit alpha)	IDH3A	Homo sapiens (Human)	SUBCELLULAR LOCATION: Mitochondrion.	Intracellular		Intracellular
CEP63	Q96MT8	CEP63_HUMAN	reviewed	Centrosomal protein of 63 kDa (Cep63)	CEP63	Homo sapiens (Human)	SUBCELLULAR LOCATION: Cytoplasm, cytoskeleton, microtubule organizing center, centrosome {ECO:0000269|PubMed:14654843, ECO:0000269|PubMed:26297806}. Cytoplasm, cytoskeleton, microtubule organizing center, centrosome, centriole {ECO:0000269|PubMed:21983783, ECO:0000269|PubMed:26297806}. Cytoplasm, cytoskeleton, microtubule organizing center, centrosome, centriolar satellite {ECO:0000269|PubMed:246…	Intracellular		Intracellular
ERCC8	Q13216	ERCC8_HUMAN	reviewed	DNA excision repair protein ERCC-8 (Cockayne syndrome WD repeat protein CSA)	ERCC8 CKN1 CSA	Homo sapiens (Human)	SUBCELLULAR LOCATION: Nucleus {ECO:0000305}. Nucleus matrix {ECO:0000269|PubMed:26620705}. Note=UV-induced translocation to the nuclear matrix is dependent on ERCC6. {ECO:0000269|PubMed:26620705}.	Intracellular		Intracellular
CRMP1	Q14194	DPYL1_HUMAN	reviewed	Dihydropyrimidinase-related protein 1 (DRP-1) (Collapsin response mediator protein 1) (CRMP-1) (Inactive dihydropyrimidinase) (Unc-33-like phosphoprotein 3) (ULIP-3)	CRMP1 DPYSL1 ULIP3	Homo sapiens (Human)	SUBCELLULAR LOCATION: Cytoplasm {ECO:0000269|PubMed:11562390}. Cytoplasm, cytoskeleton, microtubule organizing center, centrosome {ECO:0000269|PubMed:11562390}. Cytoplasm, cytoskeleton, spindle {ECO:0000269|PubMed:11562390}. Cell projection, growth cone {ECO:0000250|UniProtKB:P97427}. Cytoplasm, cytoskeleton {ECO:0000250|UniProtKB:P97427}. Perikaryon {ECO:0000250|UniProtKB:P97427}. Note=Associate…	Intracellular		Intracellular
PRR14	Q9BWN1	PRR14_HUMAN	reviewed	Proline-rich protein 14	PRR14	Homo sapiens (Human)	SUBCELLULAR LOCATION: Chromosome {ECO:0000269|PubMed:24209742}. Nucleus {ECO:0000269|PubMed:25906157}. Nucleus lamina {ECO:0000269|PubMed:24209742}. Nucleus, nucleoplasm {ECO:0000269|PubMed:24209742}. Note=During interphase, associated with peripheral heterochromatin at the nuclear lamina. Released from the nuclear lamina in mitotic prophase and remains highly dispersed in metaphase. Associates w…	Intracellular		Intracellular
SNAI1	O95863	SNAI1_HUMAN	reviewed	Zinc finger protein SNAI1 (Protein snail homolog 1) (Protein sna)	SNAI1 SNAH	Homo sapiens (Human)	SUBCELLULAR LOCATION: Nucleus {ECO:0000269|PubMed:15448698, ECO:0000269|PubMed:15833848, ECO:0000269|PubMed:20389281, ECO:0000269|PubMed:24699649, ECO:0000269|PubMed:25893292}. Cytoplasm {ECO:0000269|PubMed:15448698, ECO:0000269|PubMed:15833848}. Note=Once phosphorylated (probably on Ser-107, Ser-111, Ser-115 and Ser-119) it is exported from the nucleus to the cytoplasm where subsequent phosphory…	Intracellular		Intracellular
DPF3	Q92784	DPF3_HUMAN	reviewed	Zinc finger protein DPF3 (BRG1-associated factor 45C) (BAF45C) (Zinc finger protein cer-d4)	DPF3 BAF45C CERD4	Homo sapiens (Human)	SUBCELLULAR LOCATION: Nucleus {ECO:0000305}.	Intracellular		Intracellular
HOXA10	P31260	HXA10_HUMAN	reviewed	Homeobox protein Hox-A10 (Homeobox protein Hox-1.8) (Homeobox protein Hox-1H) (PL)	HOXA10 HOX1H	Homo sapiens (Human)	SUBCELLULAR LOCATION: Nucleus.	Intracellular		Intracellular
PLK3	Q9H4B4	PLK3_HUMAN	reviewed	Serine/threonine-protein kinase PLK3 (EC 2.7.11.21) (Cytokine-inducible serine/threonine-protein kinase) (FGF-inducible kinase) (Polo-like kinase 3) (PLK-3) (Proliferation-related kinase)	PLK3 CNK FNK PRK	Homo sapiens (Human)	SUBCELLULAR LOCATION: Cytoplasm. Nucleus. Nucleus, nucleolus. Golgi apparatus. Cytoplasm, cytoskeleton, microtubule organizing center, centrosome. Note=Translocates to the nucleus upon cisplatin treatment. Localizes to the Golgi apparatus during interphase. According to a report, PLK3 localizes only in the nucleolus and not in the centrosome, or in any other location in the cytoplasm (PubMed:1726…	Intracellular		Intracellular
USP53	Q70EK8	UBP53_HUMAN	reviewed	Inactive ubiquitin carboxyl-terminal hydrolase 53 (Inactive ubiquitin-specific peptidase 53)	USP53 KIAA1350	Homo sapiens (Human)	SUBCELLULAR LOCATION: Cell junction, tight junction {ECO:0000250|UniProtKB:P15975}.				Cell Membrane		Cell Membrane
PAX8	Q06710	PAX8_HUMAN	reviewed	Paired box protein Pax-8	PAX8	Homo sapiens (Human)	SUBCELLULAR LOCATION: Nucleus.	Intracellular		Intracellular
POMK	Q9H5K3	SG196_HUMAN	reviewed	Protein O-mannose kinase (POMK) (EC 2.7.1.183) (Protein kinase-like protein SgK196) (Sugen kinase 196)	POMK SGK196	Homo sapiens (Human)	SUBCELLULAR LOCATION: Endoplasmic reticulum membrane {ECO:0000305}; Single-pass type II membrane protein {ECO:0000305}.	Intracellular		Intracellular	Cell Membrane		Cell Membrane
CDC42	P60953	CDC42_HUMAN	reviewed	Cell division control protein 42 homolog (EC 3.6.5.2) (G25K GTP-binding protein)	CDC42	Homo sapiens (Human)	SUBCELLULAR LOCATION: Cell membrane {ECO:0000305}; Lipid-anchor {ECO:0000305}; Cytoplasmic side {ECO:0000305}. Cytoplasm, cytoskeleton, microtubule organizing center, centrosome {ECO:0000269|PubMed:15642749}. Cytoplasm, cytoskeleton, spindle {ECO:0000269|PubMed:15642749}. Midbody {ECO:0000269|PubMed:15642749}. Cell projection, dendrite {ECO:0000250|UniProtKB:P60766}. Note=Localizes to spindle dur…	Intracellular		Intracellular	Cell Membrane		Cell Membrane
SNAI2	O43623	SNAI2_HUMAN	reviewed	Zinc finger protein SNAI2 (Neural crest transcription factor Slug) (Protein snail homolog 2)	SNAI2 SLUG SLUGH	Homo sapiens (Human)	SUBCELLULAR LOCATION: Nucleus {ECO:0000269|PubMed:25893292}. Cytoplasm. Note=Observed in discrete foci in interphase nuclei. These nuclear foci do not overlap with the nucleoli, the SP100 and the HP1 heterochromatin or the coiled body, suggesting SNAI2 is associated with active transcription or active splicing regions.	Intracellular		Intracellular
TLK1	Q9UKI8	TLK1_HUMAN	reviewed	Serine/threonine-protein kinase tousled-like 1 (EC 2.7.11.1) (PKU-beta) (Tousled-like kinase 1)	TLK1 KIAA0137	Homo sapiens (Human)	SUBCELLULAR LOCATION: Nucleus {ECO:0000269|PubMed:10523312, ECO:0000269|PubMed:10588641, ECO:0000269|PubMed:11314006, ECO:0000269|PubMed:9427565}.	Intracellular		Intracellular
SOX5	P35711	SOX5_HUMAN	reviewed	Transcription factor SOX-5	SOX5	Homo sapiens (Human)	SUBCELLULAR LOCATION: Nucleus {ECO:0000255|PROSITE-ProRule:PRU00267}.	Intracellular		Intracellular
TRAF5	O00463	TRAF5_HUMAN	reviewed	TNF receptor-associated factor 5 (RING finger protein 84)	TRAF5 RNF84	Homo sapiens (Human)	SUBCELLULAR LOCATION: Cytoplasm {ECO:0000305|PubMed:15121867}. Cytoplasm, cytosol {ECO:0000269|PubMed:15121867}.	Intracellular		Intracellular
SF3B5	Q9BWJ5	SF3B5_HUMAN	reviewed	Splicing factor 3B subunit 5 (SF3b5) (Pre-mRNA-splicing factor SF3b 10 kDa subunit)	SF3B5 SF3B10	Homo sapiens (Human)	SUBCELLULAR LOCATION: Nucleus {ECO:0000269|PubMed:27720643, ECO:0000269|PubMed:28541300, ECO:0000269|PubMed:28781166}.	Intracellular		Intracellular
MYOG	P15173	MYOG_HUMAN	reviewed	Myogenin (Class C basic helix-loop-helix protein 3) (bHLHc3) (Myogenic factor 4) (Myf-4)	MYOG BHLHC3 MYF4	Homo sapiens (Human)	SUBCELLULAR LOCATION: Nucleus. Note=Recruited to late myogenic gene promoter regulatory sequences with SMARCA4/BRG1/BAF190A and SWI/SNF chromatin-remodeling enzymes to promote chromatin-remodeling and transcription initiation in developing embryos. {ECO:0000250}.	Intracellular		Intracellular
PITX1	P78337	PITX1_HUMAN	reviewed	Pituitary homeobox 1 (Hindlimb-expressed homeobox protein backfoot) (Homeobox protein PITX1) (Paired-like homeodomain transcription factor 1)	PITX1 BFT PTX1	Homo sapiens (Human)	SUBCELLULAR LOCATION: Nucleus.	Intracellular		Intracellular
RAPGEF4	Q8WZA2	RPGF4_HUMAN	reviewed	Rap guanine nucleotide exchange factor 4 (Exchange factor directly activated by cAMP 2) (Exchange protein directly activated by cAMP 2) (EPAC 2) (cAMP-regulated guanine nucleotide exchange factor II) (cAMP-GEFII)	RAPGEF4 CGEF2 EPAC2	Homo sapiens (Human)	SUBCELLULAR LOCATION: Cytoplasm. Membrane {ECO:0000250}; Peripheral membrane protein {ECO:0000250}.	Intracellular		Intracellular
CCND1	P24385	CCND1_HUMAN	reviewed	G1/S-specific cyclin-D1 (B-cell lymphoma 1 protein) (BCL-1) (BCL-1 oncogene) (PRAD1 oncogene)	CCND1 BCL1 PRAD1	Homo sapiens (Human)	SUBCELLULAR LOCATION: Nucleus {ECO:0000269|PubMed:20399237, ECO:0000269|PubMed:9106657}. Cytoplasm {ECO:0000269|PubMed:9106657}. Nucleus membrane {ECO:0000269|PubMed:9106657}. Note=Cyclin D-CDK4 complexes accumulate at the nuclear membrane and are then translocated to the nucleus through interaction with KIP/CIP family members. {ECO:0000269|PubMed:9106657}.	Intracellular		Intracellular
RPL34	P49207	RL34_HUMAN	reviewed	60S ribosomal protein L34 (Large ribosomal subunit protein eL34)	RPL34	Homo sapiens (Human)	SUBCELLULAR LOCATION: Cytoplasm, cytosol {ECO:0000269|PubMed:25957688}. Cytoplasm {ECO:0000305|PubMed:23636399, ECO:0000305|PubMed:25901680}. Endoplasmic reticulum {ECO:0000250|UniProtKB:Q29223}. Note=Detected on cytosolic polysomes (PubMed:25957688). Detected in ribosomes that are associated with the rough endoplasmic reticulum (By similarity). {ECO:0000250|UniProtKB:Q29223, ECO:0000269|PubMed:2…	Intracellular		Intracellular
SPATA24	Q86W54	SPA24_HUMAN	reviewed	Spermatogenesis-associated protein 24 (Testis protein T6441 homolog)	SPATA24	Homo sapiens (Human)	SUBCELLULAR LOCATION: Cytoplasm {ECO:0000269|PubMed:19515240}. Nucleus, nucleolus {ECO:0000269|PubMed:19515240}. Nucleus, nucleoplasm {ECO:0000269|PubMed:19515240}. Note=Associated with chromatin. {ECO:0000250}.	Intracellular		Intracellular
RNF216	Q9NWF9	RN216_HUMAN	reviewed	E3 ubiquitin-protein ligase RNF216 (EC 2.3.2.27) (RING finger protein 216) (RING-type E3 ubiquitin transferase RNF216) (Triad domain-containing protein 3) (Ubiquitin-conjugating enzyme 7-interacting protein 1) (Zinc finger protein inhibiting NF-kappa-B)	RNF216 TRIAD3 UBCE7IP1 ZIN	Homo sapiens (Human)	SUBCELLULAR LOCATION: Cytoplasm.	Intracellular		Intracellular
KAT14	Q9H8E8	CSR2B_HUMAN	reviewed	Cysteine-rich protein 2-binding protein (CSRP2-binding protein) (ADA2A-containing complex subunit 2) (ATAC2) (CRP2-binding partner) (CRP2BP) (Lysine acetyltransferase 14)	KAT14 CSRP2BP	Homo sapiens (Human)	SUBCELLULAR LOCATION: Nucleus. Cytoplasm. Note=Mainly nuclear.	Intracellular		Intracellular
IGFBP4	P22692	IBP4_HUMAN	reviewed	Insulin-like growth factor-binding protein 4 (IBP-4) (IGF-binding protein 4) (IGFBP-4)	IGFBP4 IBP4	Homo sapiens (Human)	SUBCELLULAR LOCATION: Secreted.							Secreted		Secreted
INKA1	Q96EL1	INKA1_HUMAN	reviewed	PAK4-inhibitor INKA1 (Induced in neural crest by AP2-alpha protein homolog) (HInca) (Inka box actin regulator 1)	INKA1 C3orf54 FAM212A	Homo sapiens (Human)	SUBCELLULAR LOCATION: Nucleus {ECO:0000269|PubMed:26607847}. Cytoplasm {ECO:0000269|PubMed:26607847}. Note=Mainly nuclear (PubMed:26607847). Relocalizes to the cytoplasm following interaction with PAK4 (PubMed:26607847). {ECO:0000269|PubMed:26607847}.	Intracellular		Intracellular
VPS37A	Q8NEZ2	VP37A_HUMAN	reviewed	Vacuolar protein sorting-associated protein 37A (hVps37A) (ESCRT-I complex subunit VPS37A) (Hepatocellular carcinoma-related protein 1)	VPS37A HCRP1	Homo sapiens (Human)	SUBCELLULAR LOCATION: Late endosome membrane; Peripheral membrane protein. Nucleus.	Intracellular		Intracellular
PHOX2A	O14813	PHX2A_HUMAN	reviewed	Paired mesoderm homeobox protein 2A (ARIX1 homeodomain protein) (Aristaless homeobox protein homolog) (Paired-like homeobox 2A)	PHOX2A ARIX PMX2A	Homo sapiens (Human)	SUBCELLULAR LOCATION: Nucleus {ECO:0000255|PROSITE-ProRule:PRU00108}.	Intracellular		Intracellular
HCCS	P53701	CCHL_HUMAN	reviewed	Cytochrome c-type heme lyase (CCHL) (EC 4.4.1.17) (Holocytochrome c-type synthase)	HCCS CCHL	Homo sapiens (Human)	SUBCELLULAR LOCATION: Mitochondrion inner membrane {ECO:0000305}. Membrane {ECO:0000305}; Lipid-anchor {ECO:0000305}.	Intracellular		Intracellular
MRPL16	Q9NX20	RM16_HUMAN	reviewed	39S ribosomal protein L16, mitochondrial (L16mt) (MRP-L16) (Mitochondrial large ribosomal subunit protein uL16m)	MRPL16 PNAS-111	Homo sapiens (Human)	SUBCELLULAR LOCATION: Mitochondrion {ECO:0000269|PubMed:25278503, ECO:0000269|PubMed:25838379, ECO:0000269|PubMed:28892042}.	Intracellular		Intracellular
TCF21	O43680	TCF21_HUMAN	reviewed	Transcription factor 21 (TCF-21) (Capsulin) (Class A basic helix-loop-helix protein 23) (bHLHa23) (Epicardin) (Podocyte-expressed 1) (Pod-1)	TCF21 BHLHA23 POD1	Homo sapiens (Human)	SUBCELLULAR LOCATION: Nucleus.	Intracellular		Intracellular
MAP2K2	P36507	MP2K2_HUMAN	reviewed	Dual specificity mitogen-activated protein kinase kinase 2 (MAP kinase kinase 2) (MAPKK 2) (EC 2.7.12.2) (ERK activator kinase 2) (MAPK/ERK kinase 2) (MEK 2)	MAP2K2 MEK2 MKK2 PRKMK2	Homo sapiens (Human)	SUBCELLULAR LOCATION: Cytoplasm {ECO:0000269|PubMed:10409742}. Membrane {ECO:0000269|PubMed:10409742}; Peripheral membrane protein {ECO:0000269|PubMed:10409742}. Note=Membrane localization is probably regulated by its interaction with KSR1. {ECO:0000269|PubMed:10409742}.	Intracellular		Intracellular
DCLK2	Q8N568	DCLK2_HUMAN	reviewed	Serine/threonine-protein kinase DCLK2 (EC 2.7.11.1) (CaMK-like CREB regulatory kinase 2) (CL2) (CLICK-II) (CLICK2) (Doublecortin domain-containing protein 3B) (Doublecortin-like and CAM kinase-like 2) (Doublecortin-like kinase 2)	DCLK2 DCAMKL2 DCDC3B DCK2	Homo sapiens (Human)	SUBCELLULAR LOCATION: Cytoplasm, cytoskeleton. Note=Colocalizes with microtubules. {ECO:0000250}.	Intracellular		Intracellular
OVOL1	O14753	OVOL1_HUMAN	reviewed	Putative transcription factor Ovo-like 1 (hOvo1)	OVOL1	Homo sapiens (Human)	SUBCELLULAR LOCATION: Nucleus {ECO:0000250}.	Intracellular		Intracellular
SPDEF	O95238	SPDEF_HUMAN	reviewed	SAM pointed domain-containing Ets transcription factor (Prostate epithelium-specific Ets transcription factor) (Prostate-specific Ets) (Prostate-derived Ets factor)	SPDEF PDEF PSE	Homo sapiens (Human)	SUBCELLULAR LOCATION: Nucleus {ECO:0000305}.	Intracellular		Intracellular
GRHL3	Q8TE85	GRHL3_HUMAN	reviewed	Grainyhead-like protein 3 homolog (Sister of mammalian grainyhead) (Transcription factor CP2-like 4)	GRHL3 SOM TFCP2L4	Homo sapiens (Human)	SUBCELLULAR LOCATION: Nucleus {ECO:0000269|PubMed:21081122}.	Intracellular		Intracellular
CDKN2AIP	Q9NXV6	CARF_HUMAN	reviewed	CDKN2A-interacting protein (Collaborator of ARF)	CDKN2AIP CARF	Homo sapiens (Human)	SUBCELLULAR LOCATION: Nucleus, nucleoplasm {ECO:0000269|PubMed:12154087, ECO:0000269|PubMed:12581788}.	Intracellular		Intracellular
SDHAF4	Q5VUM1	SDHF4_HUMAN	reviewed	Succinate dehydrogenase assembly factor 4, mitochondrial (SDH assembly factor 4) (SDHAF4)	SDHAF4 C6orf57	Homo sapiens (Human)	SUBCELLULAR LOCATION: Mitochondrion matrix {ECO:0000250|UniProtKB:P38345}.	Intracellular		Intracellular
FCER2	P06734	FCER2_HUMAN	reviewed	Low affinity immunoglobulin epsilon Fc receptor (BLAST-2) (C-type lectin domain family 4 member J) (Fc-epsilon-RII) (Immunoglobulin E-binding factor) (Lymphocyte IgE receptor) (CD antigen CD23) [Cleaved into: Low affinity immunoglobulin epsilon Fc receptor membrane-bound form; Low affinity immunoglobulin epsilon Fc receptor soluble form]	FCER2 CD23A CLEC4J FCE2 IGEBF	Homo sapiens (Human)	SUBCELLULAR LOCATION: Cell membrane; Single-pass type II membrane protein. Cell membrane; Lipid-anchor. Secreted. Note=Also exists as a soluble excreted form, sCD23.				Cell Membrane		Cell Membrane	Secreted		Secreted
TRIM21	P19474	RO52_HUMAN	reviewed	E3 ubiquitin-protein ligase TRIM21 (EC 2.3.2.27) (52 kDa Ro protein) (52 kDa ribonucleoprotein autoantigen Ro/SS-A) (RING finger protein 81) (RING-type E3 ubiquitin transferase TRIM21) (Ro(SS-A)) (Sjoegren syndrome type A antigen) (SS-A) (Tripartite motif-containing protein 21)	TRIM21 RNF81 RO52 SSA1	Homo sapiens (Human)	SUBCELLULAR LOCATION: Cytoplasm {ECO:0000269|PubMed:17156811, ECO:0000269|PubMed:26347139}. Cytoplasmic vesicle, autophagosome {ECO:0000269|PubMed:26347139}. Nucleus {ECO:0000269|PubMed:17156811}. Cytoplasm, P-body {ECO:0000269|PubMed:18361920}. Note=Enters the nucleus upon exposure to nitric oxide. Localizes to small dot- or rod-like structures in the cytoplasm, called processing bodies (P-bodie…	Intracellular		Intracellular	Cell Membrane		Cell Membrane
TP53	P04637	P53_HUMAN	reviewed	Cellular tumor antigen p53 (Antigen NY-CO-13) (Phosphoprotein p53) (Tumor suppressor p53)	TP53 P53	Homo sapiens (Human)	SUBCELLULAR LOCATION: Cytoplasm {ECO:0000269|PubMed:15340061, ECO:0000269|PubMed:15701641, ECO:0000269|PubMed:17170702, ECO:0000269|PubMed:19011621, ECO:0000269|PubMed:22726440}. Nucleus {ECO:0000269|PubMed:15340061, ECO:0000269|PubMed:15701641, ECO:0000269|PubMed:17170702, ECO:0000269|PubMed:17591690, ECO:0000269|PubMed:18206965, ECO:0000269|PubMed:19011621}. Nucleus, PML body {ECO:0000269|PubMe…	Intracellular		Intracellular
FOXN2	P32314	FOXN2_HUMAN	reviewed	Forkhead box protein N2 (Human T-cell leukemia virus enhancer factor)	FOXN2 HTLF	Homo sapiens (Human)	SUBCELLULAR LOCATION: Nucleus.	Intracellular		Intracellular
DRC7	Q8IY82	DRC7_HUMAN	reviewed	Dynein regulatory complex subunit 7 (Coiled-coil domain-containing protein 135) (Coiled-coil domain-containing protein lobo homolog)	DRC7 C16orf50 CCDC135	Homo sapiens (Human)	SUBCELLULAR LOCATION: Cell projection, cilium, flagellum {ECO:0000250|UniProtKB:A8JAM0}. Cytoplasm, cytoskeleton, cilium axoneme {ECO:0000250|UniProtKB:A8JAM0}. Cytoplasm, cytoskeleton, flagellum axoneme {ECO:0000250|UniProtKB:A8JAM0}. Note=Associated with the outer doublet microtubules (OD). {ECO:0000250|UniProtKB:A8JAM0}.	Intracellular		Intracellular
CUL9	Q8IWT3	CUL9_HUMAN	reviewed	Cullin-9 (CUL-9) (UbcH7-associated protein 1) (p53-associated parkin-like cytoplasmic protein)	CUL9 H7AP1 KIAA0708 PARC	Homo sapiens (Human)	SUBCELLULAR LOCATION: Cytoplasm {ECO:0000269|PubMed:12526791}.	Intracellular		Intracellular
HSF2	Q03933	HSF2_HUMAN	reviewed	Heat shock factor protein 2 (HSF 2) (Heat shock transcription factor 2) (HSTF 2)	HSF2 HSTF2	Homo sapiens (Human)	SUBCELLULAR LOCATION: Cytoplasm {ECO:0000269|PubMed:8339932}. Nucleus {ECO:0000269|PubMed:8339932}. Note=Cytoplasmic during normal growth and moves to the nucleus upon activation.	Intracellular		Intracellular
NOC2L	Q9Y3T9	NOC2L_HUMAN	reviewed	Nucleolar complex protein 2 homolog (Protein NOC2 homolog) (NOC2-like protein) (Novel INHAT repressor)	NOC2L NIR	Homo sapiens (Human)	SUBCELLULAR LOCATION: Nucleus, nucleoplasm. Nucleus, nucleolus. Note=Translocates from the nucleoli to the nucleoplasm in presence of several stressors like ultraviolet irradiation and actinomycin-D. Predominantly detected in the nucleoli in non-mitotic cells. Predominantly detected in nucleoplasma in cells undergoing mitosis.	Intracellular		Intracellular
TTC25	Q96NG3	TTC25_HUMAN	reviewed	Tetratricopeptide repeat protein 25 (TPR repeat protein 25)	TTC25	Homo sapiens (Human)	SUBCELLULAR LOCATION: Cytoplasm, cytoskeleton, cilium axoneme {ECO:0000269|PubMed:27486780}.	Intracellular		Intracellular
MAP3K8	P41279	M3K8_HUMAN	reviewed	Mitogen-activated protein kinase kinase kinase 8 (EC 2.7.11.25) (Cancer Osaka thyroid oncogene) (Proto-oncogene c-Cot) (Serine/threonine-protein kinase cot) (Tumor progression locus 2) (TPL-2)	MAP3K8 COT ESTF	Homo sapiens (Human)	SUBCELLULAR LOCATION: Cytoplasm {ECO:0000269|PubMed:1833717, ECO:0000269|PubMed:8226782}.	Intracellular		Intracellular
TMEM52	Q8NDY8	TMM52_HUMAN	reviewed	Transmembrane protein 52	TMEM52 UNQ3048/PRO9864	Homo sapiens (Human)	SUBCELLULAR LOCATION: Membrane {ECO:0000305}; Single-pass membrane protein {ECO:0000305}.				Cell Membrane		Cell Membrane
AMELX	Q99217	AMELX_HUMAN	reviewed	Amelogenin, X isoform	AMELX AMG AMGX	Homo sapiens (Human)	SUBCELLULAR LOCATION: Secreted, extracellular space, extracellular matrix.							Secreted		Secreted
PSMA5	P28066	PSA5_HUMAN	reviewed	Proteasome subunit alpha type-5 (EC 3.4.25.1) (Macropain zeta chain) (Multicatalytic endopeptidase complex zeta chain) (Proteasome zeta chain)	PSMA5	Homo sapiens (Human)	SUBCELLULAR LOCATION: Cytoplasm {ECO:0000269|PubMed:12181345}. Nucleus {ECO:0000269|PubMed:12181345}.	Intracellular		Intracellular
RPS6KB1	P23443	KS6B1_HUMAN	reviewed	Ribosomal protein S6 kinase beta-1 (S6K-beta-1) (S6K1) (EC 2.7.11.1) (70 kDa ribosomal protein S6 kinase 1) (P70S6K1) (p70-S6K 1) (Ribosomal protein S6 kinase I) (Serine/threonine-protein kinase 14A) (p70 ribosomal S6 kinase alpha) (p70 S6 kinase alpha) (p70 S6K-alpha) (p70 S6KA)	RPS6KB1 STK14A	Homo sapiens (Human)	SUBCELLULAR LOCATION: Cell junction, synapse, synaptosome {ECO:0000250}. Mitochondrion outer membrane. Mitochondrion. Note=Colocalizes with URI1 at mitochondrion.; SUBCELLULAR LOCATION: [Isoform Alpha I]: Nucleus. Cytoplasm.; SUBCELLULAR LOCATION: [Isoform Alpha II]: Cytoplasm.	Intracellular		Intracellular
AURKA	O14965	AURKA_HUMAN	reviewed	Aurora kinase A (EC 2.7.11.1) (Aurora 2) (Aurora/IPL1-related kinase 1) (ARK-1) (Aurora-related kinase 1) (hARK1) (Breast tumor-amplified kinase) (Serine/threonine-protein kinase 15) (Serine/threonine-protein kinase 6) (Serine/threonine-protein kinase aurora-A)	AURKA AIK AIRK1 ARK1 AURA AYK1 BTAK IAK1 STK15 STK6	Homo sapiens (Human)	SUBCELLULAR LOCATION: Cytoplasm, cytoskeleton, microtubule organizing center, centrosome {ECO:0000269|PubMed:12576638, ECO:0000269|PubMed:13678582, ECO:0000269|PubMed:17229885, ECO:0000269|PubMed:17726514, ECO:0000269|PubMed:19357306, ECO:0000269|PubMed:21225229, ECO:0000269|PubMed:22014574, ECO:0000269|PubMed:23213400, ECO:0000269|PubMed:25657325, ECO:0000269|PubMed:9153231}. Cytoplasm, cytoskel…	Intracellular		Intracellular
TLK2	Q86UE8	TLK2_HUMAN	reviewed	Serine/threonine-protein kinase tousled-like 2 (EC 2.7.11.1) (HsHPK) (PKU-alpha) (Tousled-like kinase 2)	TLK2	Homo sapiens (Human)	SUBCELLULAR LOCATION: Nucleus. Cytoplasm, perinuclear region. Cytoplasm, cytoskeleton. Note=Colocalizes with the cytoplasmic intermediate filament system during the G1 phase of the cell cycle. Present in the perinuclear region at S phase and in the nucleus at late G2.	Intracellular		Intracellular
HSF4	Q9ULV5	HSF4_HUMAN	reviewed	Heat shock factor protein 4 (HSF 4) (hHSF4) (Heat shock transcription factor 4) (HSTF 4)	HSF4	Homo sapiens (Human)	SUBCELLULAR LOCATION: Nucleus.	Intracellular		Intracellular
HES4	Q9HCC6	HES4_HUMAN	reviewed	Transcription factor HES-4 (hHES4) (Class B basic helix-loop-helix protein 42) (bHLHb42) (Hairy and enhancer of split 4) (bHLH factor Hes4)	HES4 BHLHB42	Homo sapiens (Human)	SUBCELLULAR LOCATION: Nucleus {ECO:0000255|PROSITE-ProRule:PRU00380, ECO:0000255|PROSITE-ProRule:PRU00981}.	Intracellular		Intracellular
CDSN	Q15517	CDSN_HUMAN	reviewed	Corneodesmosin (S protein)	CDSN	Homo sapiens (Human)	SUBCELLULAR LOCATION: Secreted. Note=Found in corneodesmosomes, the intercellular structures that are involved in desquamation.							Secreted		Secreted
HUS1	O60921	HUS1_HUMAN	reviewed	Checkpoint protein HUS1 (hHUS1)	HUS1	Homo sapiens (Human)	SUBCELLULAR LOCATION: Nucleus {ECO:0000269|PubMed:10846170, ECO:0000269|PubMed:11077446}. Cytoplasm, cytosol {ECO:0000269|PubMed:11077446}. Note=In discrete nuclear foci upon DNA damage. According to PubMed:11077446, localized also in the cytoplasm. DNA damage induces its nuclear translocation. Shuttles between the nucleus and the cytoplasm. {ECO:0000269|PubMed:11077446}.	Intracellular		Intracellular
LDB2	O43679	LDB2_HUMAN	reviewed	LIM domain-binding protein 2 (LDB-2) (Carboxyl-terminal LIM domain-binding protein 1) (CLIM-1) (LIM domain-binding factor CLIM1)	LDB2 CLIM1	Homo sapiens (Human)	SUBCELLULAR LOCATION: Nucleus {ECO:0000269|PubMed:9853615}.	Intracellular		Intracellular
CBFA2T3	O75081	MTG16_HUMAN	reviewed	Protein CBFA2T3 (MTG8-related protein 2) (Myeloid translocation gene on chromosome 16 protein) (hMTG16) (Zinc finger MYND domain-containing protein 4)	CBFA2T3 MTG16 MTGR2 ZMYND4	Homo sapiens (Human)	SUBCELLULAR LOCATION: [Isoform 1]: Nucleus, nucleolus. Note=The RUNX1-CBFA2T3 fusion protein localizes to the nucleoplasm.; SUBCELLULAR LOCATION: [Isoform 2]: Nucleus, nucleoplasm {ECO:0000269|PubMed:11823486}. Golgi apparatus membrane {ECO:0000269|PubMed:11823486}.	Intracellular		Intracellular
PLK2	Q9NYY3	PLK2_HUMAN	reviewed	Serine/threonine-protein kinase PLK2 (EC 2.7.11.21) (Polo-like kinase 2) (PLK-2) (hPlk2) (Serine/threonine-protein kinase SNK) (hSNK) (Serum-inducible kinase)	PLK2 SNK	Homo sapiens (Human)	SUBCELLULAR LOCATION: Cytoplasm, cytoskeleton, microtubule organizing center, centrosome, centriole {ECO:0000269|PubMed:15242618, ECO:0000269|PubMed:19001868}. Cell projection, dendrite {ECO:0000250}. Note=Localizes to centrosomes during early G1 phase where it only associates to the mother centriole and then distributes equally to both mother and daughter centrioles at the onset of S phase.	Intracellular		Intracellular
CDCA7L	Q96GN5	CDA7L_HUMAN	reviewed	Cell division cycle-associated 7-like protein (Protein JPO2) (Transcription factor RAM2)	CDCA7L HR1 JPO2 R1	Homo sapiens (Human)	SUBCELLULAR LOCATION: Cytoplasm. Nucleus. Note=Associates with chromatin. Translocates from cytoplasm to nucleus under dexamethasone induction.	Intracellular		Intracellular
KCTD1	Q719H9	KCTD1_HUMAN	reviewed	BTB/POZ domain-containing protein KCTD1 (Potassium channel tetramerization domain-containing protein 1)	KCTD1 C18orf5	Homo sapiens (Human)	SUBCELLULAR LOCATION: Nucleus {ECO:0000269|PubMed:18358072}.	Intracellular		Intracellular
RINL	Q6ZS11	RINL_HUMAN	reviewed	Ras and Rab interactor-like protein	RINL	Homo sapiens (Human)	SUBCELLULAR LOCATION: Cell projection, ruffle {ECO:0000250}. Cytoplasmic vesicle {ECO:0000250}.	Intracellular		Intracellular
HK1	P19367	HXK1_HUMAN	reviewed	Hexokinase-1 (EC 2.7.1.1) (Brain form hexokinase) (Hexokinase type I) (HK I) (Hexokinase-A)	HK1	Homo sapiens (Human)	SUBCELLULAR LOCATION: Mitochondrion outer membrane {ECO:0000269|PubMed:1985912, ECO:0000269|PubMed:27374331}; Peripheral membrane protein {ECO:0000305}. Cytoplasm, cytosol {ECO:0000269|PubMed:27374331}. Note=The mitochondrial-binding peptide (MBP) region promotes association with the mitochondrial outer membrane (Probable). Dissociates from the mitochondrial outer membrane following inhibition by…	Intracellular		Intracellular
KLF4	O43474	KLF4_HUMAN	reviewed	Krueppel-like factor 4 (Epithelial zinc finger protein EZF) (Gut-enriched krueppel-like factor)	KLF4 EZF GKLF	Homo sapiens (Human)	SUBCELLULAR LOCATION: Nucleus.	Intracellular		Intracellular
CATSPERZ	Q9NTU4	CTSRZ_HUMAN	reviewed	Cation channel sperm-associated protein subunit zeta (CatSper-zeta) (CatSperzeta) (Testis-expressed protein 40)	CATSPERZ C11orf20 TEX40	Homo sapiens (Human)	SUBCELLULAR LOCATION: Cell projection, cilium, flagellum membrane {ECO:0000269|PubMed:28226241}; Peripheral membrane protein {ECO:0000305}. Note=Specifically located in the principal piece of sperm tail (PubMed:28226241). Although it does not contain a transmembrane domain, localizes with the CatSper complex at the flagellum membrane (PubMed:28226241). {ECO:0000269|PubMed:28226241}.				Cell Membrane		Cell Membrane
TWF1	Q12792	TWF1_HUMAN	reviewed	Twinfilin-1 (Protein A6) (Protein tyrosine kinase 9)	TWF1 PTK9	Homo sapiens (Human)	SUBCELLULAR LOCATION: Cytoplasm. Cytoplasm, cytoskeleton {ECO:0000250}. Note=Diffuse cytoplasmic localization with perinuclear and G-actin-rich cortical actin structures sublocalization. Also found at membrane ruffles and cell-cell contacts (By similarity). {ECO:0000250}.	Intracellular		Intracellular
BLZF1	Q9H2G9	GO45_HUMAN	reviewed	Golgin-45 (Basic leucine zipper nuclear factor 1) (JEM-1) (p45 basic leucine-zipper nuclear factor)	BLZF1 JEM1	Homo sapiens (Human)	SUBCELLULAR LOCATION: Golgi apparatus membrane {ECO:0000269|PubMed:11739401}.; SUBCELLULAR LOCATION: [Isoform 1]: Nucleus {ECO:0000269|PubMed:11056056, ECO:0000269|PubMed:9129147}. Note=Detected in the nucleus upon heterologous expression. Not detected in the cytoplasm. {ECO:0000269|PubMed:11056056, ECO:0000269|PubMed:9129147}.; SUBCELLULAR LOCATION: [Isoform 2]: Cytoplasm {ECO:0000269|PubMed:110…	Intracellular		Intracellular
APOBEC3F	Q8IUX4	ABC3F_HUMAN	reviewed	DNA dC->dU-editing enzyme APOBEC-3F (EC 3.5.4.38) (Apolipoprotein B mRNA-editing enzyme catalytic polypeptide-like 3F) (A3F)	APOBEC3F	Homo sapiens (Human)	SUBCELLULAR LOCATION: Cytoplasm. Cytoplasm, P-body.	Intracellular		Intracellular
ATP2A3	Q93084	AT2A3_HUMAN	reviewed	Sarcoplasmic/endoplasmic reticulum calcium ATPase 3 (SERCA3) (SR Ca(2+)-ATPase 3) (EC 7.2.2.10) (Calcium pump 3)	ATP2A3	Homo sapiens (Human)	SUBCELLULAR LOCATION: Nucleus membrane {ECO:0000269|PubMed:15028735}; Multi-pass membrane protein {ECO:0000269|PubMed:15028735}. Endoplasmic reticulum membrane {ECO:0000269|PubMed:15028735}; Multi-pass membrane protein {ECO:0000269|PubMed:15028735}. Sarcoplasmic reticulum membrane {ECO:0000269|PubMed:15028735}; Multi-pass membrane protein {ECO:0000269|PubMed:15028735}.	Intracellular		Intracellular	Cell Membrane		Cell Membrane
NPAP1	Q9NZP6	NPAP1_HUMAN	reviewed	Nuclear pore-associated protein 1	NPAP1 C15orf2	Homo sapiens (Human)	SUBCELLULAR LOCATION: Nucleus, nucleoplasm {ECO:0000269|PubMed:22694955}. Nucleus inner membrane {ECO:0000269|PubMed:22694955}. Note=Colocalizes with the NPC and nuclear lamins at the nuclear periphery.	Intracellular		Intracellular
DEFB115	Q30KQ5	DB115_HUMAN	reviewed	Beta-defensin 115 (Beta-defensin 15) (DEFB-15) (Defensin, beta 115)	DEFB115 DEFB15	Homo sapiens (Human)	SUBCELLULAR LOCATION: Secreted {ECO:0000250}.							Secreted		Secreted
HELLS	Q9NRZ9	HELLS_HUMAN	reviewed	Lymphoid-specific helicase (EC 3.6.4.-) (Proliferation-associated SNF2-like protein) (SWI/SNF2-related matrix-associated actin-dependent regulator of chromatin subfamily A member 6)	HELLS PASG SMARCA6 Nbla10143	Homo sapiens (Human)	SUBCELLULAR LOCATION: Nucleus {ECO:0000250}. Note=Closely associated with pericentric heterochromatin. {ECO:0000250}.	Intracellular		Intracellular
LZTFL1	Q9NQ48	LZTL1_HUMAN	reviewed	Leucine zipper transcription factor-like protein 1	LZTFL1	Homo sapiens (Human)	SUBCELLULAR LOCATION: Cytoplasm {ECO:0000269|PubMed:20233871, ECO:0000269|PubMed:22072986}.	Intracellular		Intracellular
PCDHA7	Q9UN72	PCDA7_HUMAN	reviewed	Protocadherin alpha-7 (PCDH-alpha-7)	PCDHA7 CNRS4	Homo sapiens (Human)	SUBCELLULAR LOCATION: Cell membrane {ECO:0000250|UniProtKB:Q91Y13}; Single-pass type I membrane protein {ECO:0000250|UniProtKB:Q91Y13}.				Cell Membrane		Cell Membrane
RPS19BP1	Q86WX3	AROS_HUMAN	reviewed	Active regulator of SIRT1 (40S ribosomal protein S19-binding protein 1) (RPS19-binding protein 1) (S19BP)	RPS19BP1 AROS	Homo sapiens (Human)	SUBCELLULAR LOCATION: Nucleus, nucleolus {ECO:0000269|PubMed:17964266}.	Intracellular		Intracellular
ZNF280D	Q6N043	Z280D_HUMAN	reviewed	Zinc finger protein 280D (Suppressor of hairy wing homolog 4) (Zinc finger protein 634)	ZNF280D KIAA1584 SUHW4 ZNF634	Homo sapiens (Human)	SUBCELLULAR LOCATION: Nucleus {ECO:0000305}.	Intracellular		Intracellular
ZNF572	Q7Z3I7	ZN572_HUMAN	reviewed	Zinc finger protein 572	ZNF572	Homo sapiens (Human)	SUBCELLULAR LOCATION: Nucleus {ECO:0000305}.	Intracellular		Intracellular
C17orf49	Q8IXM2	BAP18_HUMAN	reviewed	Chromatin complexes subunit BAP18 (BPTF-associated protein of 18 kDa)	BAP18 C17orf49	Homo sapiens (Human)	SUBCELLULAR LOCATION: Nucleus {ECO:0000305}.	Intracellular		Intracellular
CITED2	Q99967	CITE2_HUMAN	reviewed	Cbp/p300-interacting transactivator 2 (MSG-related protein 1) (MRG-1) (P35srj)	CITED2 MRG1	Homo sapiens (Human)	SUBCELLULAR LOCATION: Nucleus {ECO:0000269|PubMed:12586840, ECO:0000269|PubMed:8901575, ECO:0000269|PubMed:9887100}. Note=Colocalizes with EP300 in dot-like structures.	Intracellular		Intracellular
PDIA3	P30101	PDIA3_HUMAN	reviewed	Protein disulfide-isomerase A3 (EC 5.3.4.1) (58 kDa glucose-regulated protein) (58 kDa microsomal protein) (p58) (Disulfide isomerase ER-60) (Endoplasmic reticulum resident protein 57) (ER protein 57) (ERp57) (Endoplasmic reticulum resident protein 60) (ER protein 60) (ERp60)	PDIA3 ERP57 ERP60 GRP58	Homo sapiens (Human)	SUBCELLULAR LOCATION: Endoplasmic reticulum {ECO:0000269|PubMed:23826168}. Endoplasmic reticulum lumen {ECO:0000250}. Melanosome {ECO:0000269|PubMed:12643545, ECO:0000269|PubMed:17081065}. Note=Identified by mass spectrometry in melanosome fractions from stage I to stage IV (PubMed:12643545). {ECO:0000269|PubMed:12643545}.	Intracellular		Intracellular
SST	P61278	SMS_HUMAN	reviewed	Somatostatin (Growth hormone release-inhibiting factor) [Cleaved into: Somatostatin-28; Somatostatin-14 (SST-14); Neuronostatin (NST)]	SST	Homo sapiens (Human)	SUBCELLULAR LOCATION: Secreted {ECO:0000250|UniProtKB:P60042}.							Secreted		Secreted
INTS12	Q96CB8	INT12_HUMAN	reviewed	Integrator complex subunit 12 (Int12) (PHD finger protein 22)	INTS12 PHF22 SBBI22	Homo sapiens (Human)	SUBCELLULAR LOCATION: Nucleus {ECO:0000269|PubMed:23904267}.	Intracellular		Intracellular
ACOT2	P49753	ACOT2_HUMAN	reviewed	Acyl-coenzyme A thioesterase 2, mitochondrial (Acyl-CoA thioesterase 2) (EC 3.1.2.2) (Acyl-coenzyme A thioester hydrolase 2a) (CTE-Ia) (Long-chain acyl-CoA thioesterase 2) (ZAP128)	ACOT2 PTE2 PTE2A	Homo sapiens (Human)	SUBCELLULAR LOCATION: Mitochondrion {ECO:0000269|PubMed:16940157}.	Intracellular		Intracellular
GPR1	P46091	GPR1_HUMAN	reviewed	G-protein coupled receptor 1	GPR1	Homo sapiens (Human)	SUBCELLULAR LOCATION: Cell membrane {ECO:0000250|UniProtKB:Q8K087}; Multi-pass membrane protein {ECO:0000255}. Note=Internalizes in presence of its ligand, TAFA1. {ECO:0000250|UniProtKB:Q8K087}.				Cell Membrane		Cell Membrane
LHX1	P48742	LHX1_HUMAN	reviewed	LIM/homeobox protein Lhx1 (LIM homeobox protein 1) (Homeobox protein Lim-1) (hLim-1)	LHX1 LIM-1 LIM1	Homo sapiens (Human)	SUBCELLULAR LOCATION: Nucleus {ECO:0000305}.	Intracellular		Intracellular
PBXIP1	Q96AQ6	PBIP1_HUMAN	reviewed	Pre-B-cell leukemia transcription factor-interacting protein 1 (Hematopoietic PBX-interacting protein)	PBXIP1 HPIP	Homo sapiens (Human)	SUBCELLULAR LOCATION: Cytoplasm, cytoskeleton {ECO:0000269|PubMed:12360403, ECO:0000269|PubMed:17043237}. Nucleus {ECO:0000269|PubMed:10825160, ECO:0000269|PubMed:12360403}. Note=Shuttles between the nucleus and the cytosol (PubMed:12360403). Mainly localized in the cytoplasm, associated with microtubules (PubMed:10825160, PubMed:12360403). Detected in small amounts in the nucleus (PubMed:1082516…	Intracellular		Intracellular
POU4F3	Q15319	PO4F3_HUMAN	reviewed	POU domain, class 4, transcription factor 3 (Brain-specific homeobox/POU domain protein 3C) (Brain-3C) (Brn-3C)	POU4F3 BRN3C	Homo sapiens (Human)	SUBCELLULAR LOCATION: Nucleus {ECO:0000269|PubMed:18228599, ECO:0000269|PubMed:28790396}. Cytoplasm {ECO:0000269|PubMed:28790396}. Note=Preferentially localized in the nucleus. {ECO:0000269|PubMed:28790396}.	Intracellular		Intracellular
TBX5	Q99593	TBX5_HUMAN	reviewed	T-box transcription factor TBX5 (T-box protein 5)	TBX5	Homo sapiens (Human)	SUBCELLULAR LOCATION: Nucleus {ECO:0000255|PROSITE-ProRule:PRU00201, ECO:0000269|PubMed:29174768}. Cytoplasm {ECO:0000269|PubMed:29174768}. Note=Shuttles between the cytoplasm and the nucleus. Acetylation at Lys-339 promotes nuclear retention. {ECO:0000269|PubMed:29174768}.	Intracellular		Intracellular
ELOA3	Q8NG57	ELOA3_HUMAN	reviewed	Elongin-A3 (EloA3) (RNA polymerase II transcription factor SIII subunit A3) (Transcription elongation factor B polypeptide 3C)	ELOA3 TCEB3C TCEB3L2	Homo sapiens (Human)	SUBCELLULAR LOCATION: Nucleus {ECO:0000269|PubMed:11994304}.	Intracellular		Intracellular
TSSK1B	Q9BXA7	TSSK1_HUMAN	reviewed	Testis-specific serine/threonine-protein kinase 1 (TSK-1) (TSK1) (TSSK-1) (Testis-specific kinase 1) (EC 2.7.11.1) (Serine/threonine-protein kinase 22A)	TSSK1B SPOGA1 SPOGA4 STK22A STK22D TSSK1 FKSG81	Homo sapiens (Human)	SUBCELLULAR LOCATION: Cytoplasm {ECO:0000250}. Cytoplasmic vesicle, secretory vesicle, acrosome {ECO:0000250}. Cell projection, cilium, flagellum {ECO:0000250}. Note=In spermatozoa, present in the sperm head and in the flagellum. {ECO:0000250}.	Intracellular		Intracellular
ZYX	Q15942	ZYX_HUMAN	reviewed	Zyxin (Zyxin-2)	ZYX	Homo sapiens (Human)	SUBCELLULAR LOCATION: Cytoplasm. Cytoplasm, cytoskeleton. Nucleus. Cell junction, focal adhesion. Note=Associates with the actin cytoskeleton near the adhesion plaques. Enters the nucleus in the presence of HESX1.	Intracellular		Intracellular
AKAP1	Q92667	AKAP1_HUMAN	reviewed	A-kinase anchor protein 1, mitochondrial (A-kinase anchor protein 149 kDa) (AKAP 149) (Dual specificity A-kinase-anchoring protein 1) (D-AKAP-1) (Protein kinase A-anchoring protein 1) (PRKA1) (Spermatid A-kinase anchor protein 84) (S-AKAP84)	AKAP1 AKAP149 PRKA1	Homo sapiens (Human)	SUBCELLULAR LOCATION: Mitochondrion outer membrane {ECO:0000250|UniProtKB:O08715}.	Intracellular		Intracellular
CDC25C	P30307	MPIP3_HUMAN	reviewed	M-phase inducer phosphatase 3 (EC 3.1.3.48) (Dual specificity phosphatase Cdc25C)	CDC25C	Homo sapiens (Human)	SUBCELLULAR LOCATION: Nucleus {ECO:0000269|PubMed:14968113, ECO:0000269|PubMed:8119945}.	Intracellular		Intracellular
TBX3	O15119	TBX3_HUMAN	reviewed	T-box transcription factor TBX3 (T-box protein 3)	TBX3	Homo sapiens (Human)	SUBCELLULAR LOCATION: Nucleus {ECO:0000255|PROSITE-ProRule:PRU00201}.	Intracellular		Intracellular
MLLT1	Q03111	ENL_HUMAN	reviewed	Protein ENL (YEATS domain-containing protein 1)	MLLT1 ENL LTG19 YEATS1	Homo sapiens (Human)	SUBCELLULAR LOCATION: Nucleus.	Intracellular		Intracellular
MMP1	P03956	MMP1_HUMAN	reviewed	Interstitial collagenase (EC 3.4.24.7) (Fibroblast collagenase) (Matrix metalloproteinase-1) (MMP-1) [Cleaved into: 22 kDa interstitial collagenase; 27 kDa interstitial collagenase]	MMP1 CLG	Homo sapiens (Human)	SUBCELLULAR LOCATION: Secreted, extracellular space, extracellular matrix {ECO:0000305|PubMed:2167156}.							Secreted		Secreted
GTF2H1	P32780	TF2H1_HUMAN	reviewed	General transcription factor IIH subunit 1 (Basic transcription factor 2 62 kDa subunit) (BTF2 p62) (General transcription factor IIH polypeptide 1) (TFIIH basal transcription factor complex p62 subunit)	GTF2H1 BTF2	Homo sapiens (Human)	SUBCELLULAR LOCATION: Nucleus.	Intracellular		Intracellular
SRFBP1	Q8NEF9	SRFB1_HUMAN	reviewed	Serum response factor-binding protein 1 (SRF-dependent transcription regulation-associated protein) (p49/STRAP)	SRFBP1	Homo sapiens (Human)	SUBCELLULAR LOCATION: Cytoplasm, perinuclear region {ECO:0000250|UniProtKB:Q9CZ91}.	Intracellular		Intracellular
LUZP1	Q86V48	LUZP1_HUMAN	reviewed	Leucine zipper protein 1	LUZP1	Homo sapiens (Human)	SUBCELLULAR LOCATION: Nucleus. Note=Also detected in soma and dendrites of neurons. {ECO:0000250}.	Intracellular		Intracellular
TSPYL2	Q9H2G4	TSYL2_HUMAN	reviewed	Testis-specific Y-encoded-like protein 2 (TSPY-like protein 2) (Cell division autoantigen 1) (Cutaneous T-cell lymphoma-associated antigen se20-4) (CTCL-associated antigen se20-4) (Differentially-expressed nucleolar TGF-beta1 target protein) (Nuclear protein of 79 kDa) (NP79)	TSPYL2 CDA1 DENTT TSPX HRIHFB2216	Homo sapiens (Human)	SUBCELLULAR LOCATION: Nucleus {ECO:0000269|PubMed:11318608, ECO:0000269|PubMed:11395479}. Cytoplasm {ECO:0000250}. Note=Enriched in transcriptionally active regions of chromatin in neurons. {ECO:0000250}.	Intracellular		Intracellular
SNAPC2	Q13487	SNPC2_HUMAN	reviewed	snRNA-activating protein complex subunit 2 (SNAPc subunit 2) (Proximal sequence element-binding transcription factor subunit delta) (PSE-binding factor subunit delta) (PTF subunit delta) (Small nuclear RNA-activating complex polypeptide 2) (snRNA-activating protein complex 45 kDa subunit) (SNAPc 45 kDa subunit)	SNAPC2 SNAP45	Homo sapiens (Human)	SUBCELLULAR LOCATION: Nucleus.	Intracellular		Intracellular
SLAIN1	Q8ND83	SLAI1_HUMAN	reviewed	SLAIN motif-containing protein 1	SLAIN1 C13orf32	Homo sapiens (Human)	SUBCELLULAR LOCATION: Cytoplasm, cytoskeleton {ECO:0000269|PubMed:21646404}. Note=Colocalizes with microtubules. Detected at the plus end of growing microtubules. {ECO:0000269|PubMed:21646404}.	Intracellular		Intracellular
BIRC5	O15392	BIRC5_HUMAN	reviewed	Baculoviral IAP repeat-containing protein 5 (Apoptosis inhibitor 4) (Apoptosis inhibitor survivin)	BIRC5 API4 IAP4	Homo sapiens (Human)	SUBCELLULAR LOCATION: Cytoplasm {ECO:0000269|PubMed:20627126, ECO:0000269|PubMed:20826784, ECO:0000269|PubMed:21364656}. Nucleus {ECO:0000269|PubMed:20627126, ECO:0000269|PubMed:20826784, ECO:0000269|PubMed:21364656}. Chromosome {ECO:0000269|PubMed:14610074}. Chromosome, centromere {ECO:0000269|PubMed:11084331, ECO:0000269|PubMed:14610074, ECO:0000269|PubMed:16322459}. Cytoplasm, cytoskeleton, sp…	Intracellular		Intracellular
ARHGEF16	Q5VV41	ARHGG_HUMAN	reviewed	Rho guanine nucleotide exchange factor 16 (Ephexin-4)	ARHGEF16 EPHEXIN4 NBR	Homo sapiens (Human)	SUBCELLULAR LOCATION: Cytoplasm {ECO:0000305}.	Intracellular		Intracellular
IL17RB	Q9NRM6	I17RB_HUMAN	reviewed	Interleukin-17 receptor B (IL-17 receptor B) (IL-17RB) (Cytokine receptor-like 4) (IL-17 receptor homolog 1) (IL-17Rh1) (IL17Rh1) (Interleukin-17B receptor) (IL-17B receptor)	IL17RB CRL4 EVI27 IL17BR UNQ2501/PRO19612	Homo sapiens (Human)	SUBCELLULAR LOCATION: [Isoform 1]: Cell membrane; Single-pass type I membrane protein.; SUBCELLULAR LOCATION: [Isoform 2]: Secreted.				Cell Membrane		Cell Membrane	Secreted		Secreted
CDCA5	Q96FF9	CDCA5_HUMAN	reviewed	Sororin (Cell division cycle-associated protein 5) (p35)	CDCA5	Homo sapiens (Human)	SUBCELLULAR LOCATION: Nucleus {ECO:0000269|PubMed:15837422}. Chromosome {ECO:0000269|PubMed:15837422}. Cytoplasm {ECO:0000269|PubMed:15837422}. Note=Associates with nuclear chromatin from S phase until metaphase and is released in the cytoplasm upon nuclear envelope breakdown.	Intracellular		Intracellular
COX6A1	P12074	CX6A1_HUMAN	reviewed	Cytochrome c oxidase subunit 6A1, mitochondrial (Cytochrome c oxidase polypeptide VIa-liver) (Cytochrome c oxidase subunit VIA-liver) (COX VIa-L)	COX6A1 COX6AL	Homo sapiens (Human)	SUBCELLULAR LOCATION: Mitochondrion inner membrane {ECO:0000269|PubMed:30030519}; Single-pass membrane protein {ECO:0000269|PubMed:30030519}.	Intracellular		Intracellular	Cell Membrane		Cell Membrane
DIRAS3	O95661	DIRA3_HUMAN	reviewed	GTP-binding protein Di-Ras3 (Distinct subgroup of the Ras family member 3) (Rho-related GTP-binding protein RhoI)	DIRAS3 ARHI NOEY2 RHOI	Homo sapiens (Human)	SUBCELLULAR LOCATION: Cell membrane {ECO:0000305}; Lipid-anchor {ECO:0000305}; Cytoplasmic side {ECO:0000305}.	Intracellular		Intracellular	Cell Membrane		Cell Membrane
HOMER3	Q9NSC5	HOME3_HUMAN	reviewed	Homer protein homolog 3 (Homer-3)	HOMER3	Homo sapiens (Human)	SUBCELLULAR LOCATION: Cytoplasm {ECO:0000250}. Cell junction, synapse, postsynaptic density {ECO:0000250}. Cell junction, synapse {ECO:0000250}. Note=Postsynaptic density of neuronal cells. {ECO:0000250}.	Intracellular		Intracellular
NUMB	P49757	NUMB_HUMAN	reviewed	Protein numb homolog (h-Numb) (Protein S171)	NUMB C14orf41	Homo sapiens (Human)	SUBCELLULAR LOCATION: Cell membrane; Peripheral membrane protein; Endosome membrane.	Intracellular		Intracellular	Cell Membrane		Cell Membrane
NUP54	Q7Z3B4	NUP54_HUMAN	reviewed	Nucleoporin p54 (54 kDa nucleoporin)	NUP54	Homo sapiens (Human)	SUBCELLULAR LOCATION: Nucleus, nuclear pore complex {ECO:0000250|UniProtKB:P70582}. Nucleus membrane {ECO:0000250|UniProtKB:P70582}; Peripheral membrane protein {ECO:0000250|UniProtKB:P70582}; Cytoplasmic side {ECO:0000250|UniProtKB:P70582}. Nucleus membrane {ECO:0000250|UniProtKB:P70582}; Peripheral membrane protein {ECO:0000250|UniProtKB:P70582}; Nucleoplasmic side {ECO:0000250|UniProtKB:P70582…	Intracellular		Intracellular
RHOG	P84095	RHOG_HUMAN	reviewed	Rho-related GTP-binding protein RhoG	RHOG ARHG	Homo sapiens (Human)	SUBCELLULAR LOCATION: Cell membrane {ECO:0000305}; Lipid-anchor {ECO:0000305}; Cytoplasmic side {ECO:0000305}.	Intracellular		Intracellular	Cell Membrane		Cell Membrane
UTP14A	Q9BVJ6	UT14A_HUMAN	reviewed	U3 small nucleolar RNA-associated protein 14 homolog A (Antigen NY-CO-16) (Serologically defined colon cancer antigen 16)	UTP14A SDCCAG16	Homo sapiens (Human)	SUBCELLULAR LOCATION: Nucleus, nucleolus {ECO:0000269|PubMed:12429849}.	Intracellular		Intracellular
CSNK1E	P49674	KC1E_HUMAN	reviewed	Casein kinase I isoform epsilon (CKI-epsilon) (CKIe) (EC 2.7.11.1)	CSNK1E	Homo sapiens (Human)	SUBCELLULAR LOCATION: Cytoplasm {ECO:0000250}. Nucleus {ECO:0000250}.	Intracellular		Intracellular
SPATA46	Q5T0L3	SPT46_HUMAN	reviewed	Spermatogenesis-associated protein 46	SPATA46 C1orf111 HSD20	Homo sapiens (Human)	SUBCELLULAR LOCATION: Nucleus membrane {ECO:0000250|UniProtKB:Q4FZF2}. Note=Located throughout the subacrosomal area. {ECO:0000250|UniProtKB:Q4FZF2}.	Intracellular		Intracellular
SRPRB	Q9Y5M8	SRPRB_HUMAN	reviewed	Signal recognition particle receptor subunit beta (SR-beta) (Protein APMCF1)	SRPRB PSEC0230	Homo sapiens (Human)	SUBCELLULAR LOCATION: Endoplasmic reticulum membrane {ECO:0000250}; Single-pass membrane protein {ECO:0000250}.	Intracellular		Intracellular	Cell Membrane		Cell Membrane
POT1	Q9NUX5	POTE1_HUMAN	reviewed	Protection of telomeres protein 1 (hPot1) (POT1-like telomere end-binding protein)	POT1	Homo sapiens (Human)	SUBCELLULAR LOCATION: Nucleus {ECO:0000269|PubMed:12391173}. Chromosome, telomere {ECO:0000269|PubMed:12391173}. Note=Colocalizes with telomeric DNA.	Intracellular		Intracellular
RUNX1T1	Q06455	MTG8_HUMAN	reviewed	Protein CBFA2T1 (Cyclin-D-related protein) (Eight twenty one protein) (Protein ETO) (Protein MTG8) (Zinc finger MYND domain-containing protein 2)	RUNX1T1 AML1T1 CBFA2T1 CDR ETO MTG8 ZMYND2	Homo sapiens (Human)	SUBCELLULAR LOCATION: Nucleus {ECO:0000255|PROSITE-ProRule:PRU00440, ECO:0000269|PubMed:10973986}. Note=Colocalizes with ATN1 in discrete nuclear dots.	Intracellular		Intracellular
SCYL1	Q96KG9	SCYL1_HUMAN	reviewed	N-terminal kinase-like protein (Coated vesicle-associated kinase of 90 kDa) (SCY1-like protein 1) (Telomerase regulation-associated protein) (Telomerase transcriptional element-interacting factor) (Teratoma-associated tyrosine kinase)	SCYL1 CVAK90 GKLP NTKL TAPK TEIF TRAP HT019	Homo sapiens (Human)	SUBCELLULAR LOCATION: Cytoplasm, cytoskeleton, microtubule organizing center, centrosome {ECO:0000269|PubMed:18556652}. Endoplasmic reticulum-Golgi intermediate compartment {ECO:0000269|PubMed:18556652}. Golgi apparatus, cis-Golgi network {ECO:0000269|PubMed:18556652}. Note=Localized to the Endoplasmic reticulum-Golgi intermediate and cis-Golgi in an ARF1-independent manner.; SUBCELLULAR LOCATION…	Intracellular		Intracellular
TMEM176B	Q3YBM2	T176B_HUMAN	reviewed	Transmembrane protein 176B (Protein LR8)	TMEM176B LR8	Homo sapiens (Human)	SUBCELLULAR LOCATION: Nucleus membrane {ECO:0000250}; Multi-pass membrane protein {ECO:0000250}.	Intracellular		Intracellular	Cell Membrane		Cell Membrane
FTSJ1	Q9UET6	TRM7_HUMAN	reviewed	Putative tRNA (cytidine(32)/guanosine(34)-2'-O)-methyltransferase (EC 2.1.1.205) (2'-O-ribose RNA methyltransferase TRM7 homolog) (Protein ftsJ homolog 1)	FTSJ1 JM23	Homo sapiens (Human)	SUBCELLULAR LOCATION: Cytoplasm {ECO:0000255|HAMAP-Rule:MF_03162}.	Intracellular		Intracellular
CAPN2	P17655	CAN2_HUMAN	reviewed	Calpain-2 catalytic subunit (EC 3.4.22.53) (Calcium-activated neutral proteinase 2) (CANP 2) (Calpain M-type) (Calpain large polypeptide L2) (Calpain-2 large subunit) (Millimolar-calpain) (M-calpain)	CAPN2 CANPL2	Homo sapiens (Human)	SUBCELLULAR LOCATION: Cytoplasm. Cell membrane. Note=Translocates to the plasma membrane upon Ca(2+) binding.	Intracellular		Intracellular	Cell Membrane		Cell Membrane
SLU7	O95391	SLU7_HUMAN	reviewed	Pre-mRNA-splicing factor SLU7 (hSlu7)	SLU7	Homo sapiens (Human)	SUBCELLULAR LOCATION: Nucleus {ECO:0000269|PubMed:10197984, ECO:0000269|PubMed:15728250, ECO:0000269|PubMed:28502770, ECO:0000269|PubMed:30705154}. Nucleus speckle {ECO:0000269|PubMed:15181151}. Cytoplasm {ECO:0000269|PubMed:15728250}. Note=Predominantly nuclear. Shuttling between the nucleus and the cytoplasm is regulated by the CCHC-type zinc finger. Upon UV-C stress stimulus, the nuclear conce…	Intracellular		Intracellular
AKAP10	O43572	AKA10_HUMAN	reviewed	A-kinase anchor protein 10, mitochondrial (AKAP-10) (Dual specificity A kinase-anchoring protein 2) (D-AKAP-2) (Protein kinase A-anchoring protein 10) (PRKA10)	AKAP10	Homo sapiens (Human)	SUBCELLULAR LOCATION: Mitochondrion {ECO:0000269|PubMed:11248059}. Membrane {ECO:0000269|PubMed:11248059}. Cytoplasm {ECO:0000269|PubMed:11248059}. Note=Predominantly mitochondrial but also membrane associated and cytoplasmic.	Intracellular		Intracellular
MINK1	Q8N4C8	MINK1_HUMAN	reviewed	Misshapen-like kinase 1 (EC 2.7.11.1) (GCK family kinase MiNK) (MAPK/ERK kinase kinase kinase 6) (MEK kinase kinase 6) (MEKKK 6) (Misshapen/NIK-related kinase) (Mitogen-activated protein kinase kinase kinase kinase 6)	MINK1 B55 MAP4K6 MINK YSK2 ZC3	Homo sapiens (Human)	SUBCELLULAR LOCATION: Cytoplasm {ECO:0000269|PubMed:15469942, ECO:0000269|PubMed:18930710}. Cell junction, synapse, postsynaptic density {ECO:0000250}. Cell projection, axon {ECO:0000250}. Cell projection, dendrite {ECO:0000250}.; SUBCELLULAR LOCATION: [Isoform 4]: Golgi apparatus.	Intracellular		Intracellular
ZNF830	Q96NB3	ZN830_HUMAN	reviewed	Zinc finger protein 830 (Coiled-coil domain-containing protein 16)	ZNF830 CCDC16	Homo sapiens (Human)	SUBCELLULAR LOCATION: Nucleus {ECO:0000269|PubMed:25599396}. Chromosome {ECO:0000250|UniProtKB:Q8R1N0}. Nucleus speckle {ECO:0000250|UniProtKB:Q8R1N0}. Note=Excluded from nucleolus. {ECO:0000250|UniProtKB:Q8R1N0}.	Intracellular		Intracellular
ING5	Q8WYH8	ING5_HUMAN	reviewed	Inhibitor of growth protein 5 (p28ING5)	ING5	Homo sapiens (Human)	SUBCELLULAR LOCATION: Nucleus {ECO:0000269|PubMed:18794358}. Chromosome {ECO:0000269|PubMed:24065767}. Note=Localizes to transcription start sites. {ECO:0000269|PubMed:24065767}.	Intracellular		Intracellular
KATNAL2	Q8IYT4	KATL2_HUMAN	reviewed	Katanin p60 ATPase-containing subunit A-like 2 (Katanin p60 subunit A-like 2) (EC 5.6.1.1) (p60 katanin-like 2)	KATNAL2	Homo sapiens (Human)	SUBCELLULAR LOCATION: Cytoplasm, cytoskeleton {ECO:0000255|HAMAP-Rule:MF_03025}. Cytoplasm {ECO:0000269|PubMed:26929214}. Cytoplasm, cytoskeleton, spindle {ECO:0000269|PubMed:26929214}. Cytoplasm, cytoskeleton, spindle pole {ECO:0000269|PubMed:26929214}. Note=Localizes within the cytoplasm, partially overlapping with microtubules in interphase and to the mitotic spindle and spindle poles during m…	Intracellular		Intracellular
MRPL43	Q8N983	RM43_HUMAN	reviewed	39S ribosomal protein L43, mitochondrial (L43mt) (MRP-L43) (Mitochondrial large ribosomal subunit protein mL43) (Mitochondrial ribosomal protein bMRP36a)	MRPL43	Homo sapiens (Human)	SUBCELLULAR LOCATION: Mitochondrion {ECO:0000269|PubMed:25278503, ECO:0000269|PubMed:25838379, ECO:0000269|PubMed:28892042}.	Intracellular		Intracellular
RGS8	P57771	RGS8_HUMAN	reviewed	Regulator of G-protein signaling 8 (RGS8)	RGS8	Homo sapiens (Human)	SUBCELLULAR LOCATION: Cell membrane {ECO:0000250|UniProtKB:P49804}; Peripheral membrane protein {ECO:0000250|UniProtKB:P49804}; Cytoplasmic side {ECO:0000250|UniProtKB:P49804}. Membrane {ECO:0000250|UniProtKB:P49804}; Peripheral membrane protein {ECO:0000250|UniProtKB:P49804}; Cytoplasmic side {ECO:0000250|UniProtKB:P49804}. Perikaryon {ECO:0000250|UniProtKB:P49804}. Cell projection, dendrite {EC…	Intracellular		Intracellular	Cell Membrane		Cell Membrane
CCR4	P51679	CCR4_HUMAN	reviewed	C-C chemokine receptor type 4 (C-C CKR-4) (CC-CKR-4) (CCR-4) (CCR4) (K5-5) (CD antigen CD194)	CCR4 CMKBR4	Homo sapiens (Human)	SUBCELLULAR LOCATION: Cell membrane; Multi-pass membrane protein.				Cell Membrane		Cell Membrane
CDKN2A	P42771	CDN2A_HUMAN	reviewed	Cyclin-dependent kinase inhibitor 2A (Cyclin-dependent kinase 4 inhibitor A) (CDK4I) (Multiple tumor suppressor 1) (MTS-1) (p16-INK4a) (p16-INK4) (p16INK4A)	CDKN2A CDKN2 MTS1	Homo sapiens (Human)	SUBCELLULAR LOCATION: Cytoplasm {ECO:0000269|PubMed:17658461}. Nucleus {ECO:0000269|PubMed:17658461}.	Intracellular		Intracellular
TRIM5	Q9C035	TRIM5_HUMAN	reviewed	Tripartite motif-containing protein 5 (EC 2.3.2.27) (RING finger protein 88) (RING-type E3 ubiquitin transferase TRIM5)	TRIM5 RNF88	Homo sapiens (Human)	SUBCELLULAR LOCATION: Cytoplasm {ECO:0000269|PubMed:25127057}. Nucleus {ECO:0000250|UniProtKB:Q0PF16}. Note=Predominantly localizes in cytoplasmic bodies (PubMed:12878161, PubMed:20357094). Localization may be influenced by the coexpression of other TRIM proteins, hence partial nuclear localization is observed in the presence of TRIM22 or TRIM27 (By similarity). In cytoplasmic bodies, colocalizes…	Intracellular		Intracellular
POU4F1	Q01851	PO4F1_HUMAN	reviewed	POU domain, class 4, transcription factor 1 (Brain-specific homeobox/POU domain protein 3A) (Brain-3A) (Brn-3A) (Homeobox/POU domain protein RDC-1) (Oct-T1)	POU4F1 BRN3A RDC1	Homo sapiens (Human)	SUBCELLULAR LOCATION: Nucleus {ECO:0000269|PubMed:12934100}. Cytoplasm {ECO:0000250|UniProtKB:P17208}.	Intracellular		Intracellular
MAK16	Q9BXY0	MAK16_HUMAN	reviewed	Protein MAK16 homolog (NNP78) (Protein RBM13)	MAK16 RBM13	Homo sapiens (Human)	SUBCELLULAR LOCATION: Nucleus, nucleolus {ECO:0000269|PubMed:11790298, ECO:0000269|PubMed:12429849}.	Intracellular		Intracellular
ZNF8	P17098	ZNF8_HUMAN	reviewed	Zinc finger protein 8 (Zinc finger protein HF.18)	ZNF8	Homo sapiens (Human)	SUBCELLULAR LOCATION: Nucleus {ECO:0000305}.	Intracellular		Intracellular
TCF7	P36402	TCF7_HUMAN	reviewed	Transcription factor 7 (TCF-7) (T-cell-specific transcription factor 1) (T-cell factor 1) (TCF-1)	TCF7 TCF1	Homo sapiens (Human)	SUBCELLULAR LOCATION: Nucleus.	Intracellular		Intracellular
VAX1	Q5SQQ9	VAX1_HUMAN	reviewed	Ventral anterior homeobox 1	VAX1	Homo sapiens (Human)	SUBCELLULAR LOCATION: Nucleus {ECO:0000255|PROSITE-ProRule:PRU00108}.	Intracellular		Intracellular
ULK2	Q8IYT8	ULK2_HUMAN	reviewed	Serine/threonine-protein kinase ULK2 (EC 2.7.11.1) (Unc-51-like kinase 2)	ULK2 KIAA0623	Homo sapiens (Human)	SUBCELLULAR LOCATION: Cytoplasmic vesicle membrane {ECO:0000269|PubMed:18936157}; Peripheral membrane protein {ECO:0000269|PubMed:18936157}. Note=Localizes to pre-autophagosomal membrane.	Intracellular		Intracellular
SCGB1A1	P11684	UTER_HUMAN	reviewed	Uteroglobin (Clara cell phospholipid-binding protein) (CCPBP) (Clara cells 10 kDa secretory protein) (CC10) (Secretoglobin family 1A member 1) (Urinary protein 1) (UP-1) (UP1) (Urine protein 1)	SCGB1A1 CC10 CCSP UGB	Homo sapiens (Human)	SUBCELLULAR LOCATION: Secreted.							Secreted		Secreted
ADGRG1	Q9Y653	AGRG1_HUMAN	reviewed	Adhesion G-protein coupled receptor G1 (G-protein coupled receptor 56) (Protein TM7XN1) [Cleaved into: ADGRG1 N-terminal fragment (ADGRG1 NT) (GPR56 N-terminal fragment) (GPR56 NT) (GPR56(N)) (GPR56 extracellular subunit) (GPR56 subunit alpha); ADGRG1 C-terminal fragment (ADGRG1 CT) (GPR56 C-terminal fragment) (GPR56 CT) (GPR56(C)) (GPR56 seven-transmembrane subunit) (GPR56 7TM) (GPR56 subunit be…	ADGRG1 GPR56 TM7LN4 TM7XN1 UNQ540/PRO1083	Homo sapiens (Human)	SUBCELLULAR LOCATION: Cell membrane {ECO:0000269|PubMed:21349848, ECO:0000269|PubMed:24949629}; Multi-pass membrane protein {ECO:0000255}.; SUBCELLULAR LOCATION: [ADGRG1 N-terminal fragment]: Secreted {ECO:0000269|PubMed:21349848}.; SUBCELLULAR LOCATION: [ADGRG1 C-terminal fragment]: Membrane raft {ECO:0000269|PubMed:24949629}. Note=Interaction with its ligand COL3A1 leads to the release of ADGRG…				Cell Membrane		Cell Membrane	Secreted		Secreted
AIPL1	Q9NZN9	AIPL1_HUMAN	reviewed	Aryl-hydrocarbon-interacting protein-like 1	AIPL1 AIPL2	Homo sapiens (Human)	SUBCELLULAR LOCATION: Cytoplasm {ECO:0000269|PubMed:12374762}. Nucleus {ECO:0000269|PubMed:12374762}.	Intracellular		Intracellular
BOP1	Q14137	BOP1_HUMAN	reviewed	Ribosome biogenesis protein BOP1 (Block of proliferation 1 protein)	BOP1 KIAA0124	Homo sapiens (Human)	SUBCELLULAR LOCATION: Nucleus, nucleolus {ECO:0000255|HAMAP-Rule:MF_03027, ECO:0000269|PubMed:12429849}. Nucleus, nucleoplasm {ECO:0000255|HAMAP-Rule:MF_03027, ECO:0000269|PubMed:12429849}.	Intracellular		Intracellular
PRKCZ	Q05513	KPCZ_HUMAN	reviewed	Protein kinase C zeta type (EC 2.7.11.13) (nPKC-zeta)	PRKCZ PKC2	Homo sapiens (Human)	SUBCELLULAR LOCATION: Cytoplasm {ECO:0000269|PubMed:17313651, ECO:0000269|PubMed:9566925}. Endosome {ECO:0000269|PubMed:9566925}. Cell junction {ECO:0000269|PubMed:7597083}. Membrane {ECO:0000250|UniProtKB:P09217}; Peripheral membrane protein {ECO:0000305}. Note=In the retina, localizes in the terminals of the rod bipolar cells (By similarity). Associates with endosomes (PubMed:9566925). Presence…	Intracellular		Intracellular
PPIL2	Q13356	PPIL2_HUMAN	reviewed	RING-type E3 ubiquitin-protein ligase PPIL2 (EC 2.3.2.27) (CYC4) (Cyclophilin-60) (Cyclophilin-like protein Cyp-60) (Cyp60) (hCyP-60) (Probable inactive peptidyl-prolyl cis-trans isomerase-like 2) (PPIase) (Rotamase PPIL2)	PPIL2	Homo sapiens (Human)	SUBCELLULAR LOCATION: Nucleus {ECO:0000269|PubMed:11435423, ECO:0000269|PubMed:8660300}. Note=May also localize to the cytoplasm and the cell membrane. {ECO:0000269|PubMed:15946952}.	Intracellular		Intracellular	Cell Membrane		Cell Membrane
TEKT1	Q969V4	TEKT1_HUMAN	reviewed	Tektin-1	TEKT1	Homo sapiens (Human)	SUBCELLULAR LOCATION: Cytoplasm, cytoskeleton, cilium axoneme. Cytoplasm, cytoskeleton, flagellum axoneme.	Intracellular		Intracellular
HMBOX1	Q6NT76	HMBX1_HUMAN	reviewed	Homeobox-containing protein 1 (Homeobox telomere-binding protein 1) (Telomere-associated homeobox-containing protein 1)	HMBOX1 HOT1 TAH1	Homo sapiens (Human)	SUBCELLULAR LOCATION: Nucleus {ECO:0000269|PubMed:16825764, ECO:0000269|PubMed:19728927}. Cytoplasm {ECO:0000269|PubMed:16825764, ECO:0000269|PubMed:19728927}. Chromosome, telomere {ECO:0000269|PubMed:23685356, ECO:0000269|PubMed:23813958}. Nucleus, Cajal body {ECO:0000269|PubMed:23685356}. Nucleus, PML body {ECO:0000269|PubMed:23813958}. Note=Predominantly detected in cytoplasm (PubMed:16825764,…	Intracellular		Intracellular
ZMAT2	Q96NC0	ZMAT2_HUMAN	reviewed	Zinc finger matrin-type protein 2	ZMAT2	Homo sapiens (Human)	SUBCELLULAR LOCATION: Nucleus {ECO:0000269|PubMed:28781166}.	Intracellular		Intracellular
SNX9	Q9Y5X1	SNX9_HUMAN	reviewed	Sorting nexin-9 (SH3 and PX domain-containing protein 1) (Protein SDP1) (SH3 and PX domain-containing protein 3A)	SNX9 SH3PX1 SH3PXD3A	Homo sapiens (Human)	SUBCELLULAR LOCATION: Cytoplasmic vesicle membrane; Peripheral membrane protein; Cytoplasmic side. Cell membrane; Peripheral membrane protein; Cytoplasmic side. Cytoplasmic vesicle, clathrin-coated vesicle. Golgi apparatus, trans-Golgi network. Cell projection, ruffle. Cytoplasm. Note=Localized at sites of endocytosis at the cell membrane. Detected on newly formed macropinosomes. Transiently recr…	Intracellular		Intracellular	Cell Membrane		Cell Membrane
BAIAP2	Q9UQB8	BAIP2_HUMAN	reviewed	Brain-specific angiogenesis inhibitor 1-associated protein 2 (BAI-associated protein 2) (BAI1-associated protein 2) (Protein BAP2) (Fas ligand-associated factor 3) (FLAF3) (Insulin receptor substrate p53/p58) (IRS-58) (IRSp53/58) (Insulin receptor substrate protein of 53 kDa) (IRSp53) (Insulin receptor substrate p53)	BAIAP2	Homo sapiens (Human)	SUBCELLULAR LOCATION: Cytoplasm. Membrane; Peripheral membrane protein. Cell projection, filopodium. Cell projection, ruffle. Cytoplasm, cytoskeleton. Note=Detected throughout the cytoplasm in the absence of specific binding partners. Detected in filopodia and close to membrane ruffles. Recruited to actin pedestals that are formed upon infection by bacteria at bacterial attachment sites.	Intracellular		Intracellular
FBXW11	Q9UKB1	FBW1B_HUMAN	reviewed	F-box/WD repeat-containing protein 11 (F-box and WD repeats protein beta-TrCP2) (F-box/WD repeat-containing protein 1B) (Homologous to Slimb protein) (HOS)	FBXW11 BTRCP2 FBW1B FBXW1B KIAA0696	Homo sapiens (Human)	SUBCELLULAR LOCATION: Cytoplasm {ECO:0000250}. Nucleus {ECO:0000250}.	Intracellular		Intracellular
PPARG	P37231	PPARG_HUMAN	reviewed	Peroxisome proliferator-activated receptor gamma (PPAR-gamma) (Nuclear receptor subfamily 1 group C member 3)	PPARG NR1C3	Homo sapiens (Human)	SUBCELLULAR LOCATION: Nucleus. Cytoplasm. Note=Redistributed from the nucleus to the cytosol through a MAP2K1/MEK1-dependent manner. NOCT enhances its nuclear translocation.	Intracellular		Intracellular
CDC42EP4	Q9H3Q1	BORG4_HUMAN	reviewed	Cdc42 effector protein 4 (Binder of Rho GTPases 4)	CDC42EP4 BORG4 CEP4	Homo sapiens (Human)	SUBCELLULAR LOCATION: Endomembrane system; Peripheral membrane protein. Cytoplasm, cytoskeleton.	Intracellular		Intracellular
EIF2D	P41214	EIF2D_HUMAN	reviewed	Eukaryotic translation initiation factor 2D (eIF2d) (Hepatocellular carcinoma-associated antigen 56) (Ligatin)	EIF2D HCA56 LGTN	Homo sapiens (Human)	SUBCELLULAR LOCATION: Cytoplasm {ECO:0000269|PubMed:20566627}.	Intracellular		Intracellular
STMN3	Q9NZ72	STMN3_HUMAN	reviewed	Stathmin-3 (SCG10-like protein)	STMN3 SCLIP	Homo sapiens (Human)	SUBCELLULAR LOCATION: Golgi apparatus {ECO:0000269|PubMed:21471001}. Cell projection, growth cone {ECO:0000269|PubMed:21471001}. Cell projection, axon {ECO:0000269|PubMed:21471001}. Cytoplasm, cytosol {ECO:0000250|UniProtKB:Q9JHU6}.	Intracellular		Intracellular
ZKSCAN1	P17029	ZKSC1_HUMAN	reviewed	Zinc finger protein with KRAB and SCAN domains 1 (Zinc finger protein 139) (Zinc finger protein 36) (Zinc finger protein KOX18)	ZKSCAN1 KOX18 ZNF139 ZNF36	Homo sapiens (Human)	SUBCELLULAR LOCATION: Nucleus {ECO:0000255|PROSITE-ProRule:PRU00187}.	Intracellular		Intracellular
TK2	O00142	KITM_HUMAN	reviewed	Thymidine kinase 2, mitochondrial (EC 2.7.1.21) (Mt-TK)	TK2	Homo sapiens (Human)	SUBCELLULAR LOCATION: Mitochondrion.	Intracellular		Intracellular
XRCC2	O43543	XRCC2_HUMAN	reviewed	DNA repair protein XRCC2 (X-ray repair cross-complementing protein 2)	XRCC2	Homo sapiens (Human)	SUBCELLULAR LOCATION: Nucleus {ECO:0000269|PubMed:21276791}. Cytoplasm, cytoskeleton, microtubule organizing center, centrosome {ECO:0000269|PubMed:21276791}.	Intracellular		Intracellular
DNAJB13	P59910	DJB13_HUMAN	reviewed	DnaJ homolog subfamily B member 13 (Testis and spermatogenesis cell-related protein 6) (Testis spermatocyte apoptosis-related gene 6 protein) (Testis spermatogenesis apoptosis-related gene 3 protein) (Testis spermatogenesis apoptosis-related gene 6 protein)	DNAJB13 TSARG3 TSARG6	Homo sapiens (Human)	SUBCELLULAR LOCATION: Cell projection, cilium, flagellum {ECO:0000269|PubMed:27486783}. Note=Localizes both to epithelial motile cilium and the sperm flagellum (PubMed:27486783). In spermatids, rapidly enriched in the coupling apparatus with the elongation of the spermatid. Tightly attached to the implantation fossa during the maturation of the spermatid. In mature spermatzoa evenly distributed a…		Intracellular	Intracellular
CINP	Q9BW66	CINP_HUMAN	reviewed	Cyclin-dependent kinase 2-interacting protein (CDK2-interacting protein)	CINP	Homo sapiens (Human)	SUBCELLULAR LOCATION: Nucleus {ECO:0000269|PubMed:19889979}. Note=Binds to nuclear under G1 conditions, and dissociates from chromatin with the start of DNA replication.	Intracellular		Intracellular
COX6A2	Q02221	CX6A2_HUMAN	reviewed	Cytochrome c oxidase subunit 6A2, mitochondrial (Cytochrome c oxidase polypeptide VIa-heart) (COXVIAH) (Cytochrome c oxidase subunit VIA-muscle) (COX VIa-M)	COX6A2 COX6A COX6AH	Homo sapiens (Human)	SUBCELLULAR LOCATION: Mitochondrion inner membrane {ECO:0000250|UniProtKB:P07471}; Single-pass membrane protein {ECO:0000250|UniProtKB:P07471}.	Intracellular		Intracellular	Cell Membrane		Cell Membrane
GATAD2A	Q86YP4	P66A_HUMAN	reviewed	Transcriptional repressor p66-alpha (Hp66alpha) (GATA zinc finger domain-containing protein 2A)	GATAD2A	Homo sapiens (Human)	SUBCELLULAR LOCATION: Nucleus speckle {ECO:0000269|PubMed:12183469, ECO:0000269|PubMed:16415179}. Note=Speckled nuclear localization requires both CR1 and CR2 regions. {ECO:0000269|PubMed:16415179}.	Intracellular		Intracellular
HOXA5	P20719	HXA5_HUMAN	reviewed	Homeobox protein Hox-A5 (Homeobox protein Hox-1C)	HOXA5 HOX1C	Homo sapiens (Human)	SUBCELLULAR LOCATION: Nucleus.	Intracellular		Intracellular
SMOC1	Q9H4F8	SMOC1_HUMAN	reviewed	SPARC-related modular calcium-binding protein 1 (Secreted modular calcium-binding protein 1) (SMOC-1)	SMOC1	Homo sapiens (Human)	SUBCELLULAR LOCATION: Secreted, extracellular space, extracellular matrix, basement membrane {ECO:0000269|PubMed:12130637, ECO:0000269|PubMed:20359165}. Note=In or around the basement membrane.							Secreted		Secreted
CDS2	O95674	CDS2_HUMAN	reviewed	Phosphatidate cytidylyltransferase 2 (EC 2.7.7.41) (CDP-DAG synthase 2) (CDP-DG synthase 2) (CDP-diacylglycerol synthase 2) (CDS 2) (CDP-diglyceride pyrophosphorylase 2) (CDP-diglyceride synthase 2) (CTP:phosphatidate cytidylyltransferase 2)	CDS2	Homo sapiens (Human)	SUBCELLULAR LOCATION: Endoplasmic reticulum membrane {ECO:0000269|PubMed:25375833, ECO:0000269|PubMed:26946540, ECO:0000269|PubMed:31548309}; Multi-pass membrane protein {ECO:0000255}.	Intracellular		Intracellular	Cell Membrane		Cell Membrane
CHD5	Q8TDI0	CHD5_HUMAN	reviewed	Chromodomain-helicase-DNA-binding protein 5 (CHD-5) (EC 3.6.4.12) (ATP-dependent helicase CHD5)	CHD5 KIAA0444	Homo sapiens (Human)	SUBCELLULAR LOCATION: Nucleus {ECO:0000269|PubMed:21931736, ECO:0000269|PubMed:23948251}. Note=Associates with heterochromatin. {ECO:0000250}.	Intracellular		Intracellular
ATP5H	O75947	ATP5H_HUMAN	reviewed	ATP synthase subunit d, mitochondrial (ATPase subunit d) (ATP synthase peripheral stalk subunit d)	ATP5PD ATP5H My032	Homo sapiens (Human)	SUBCELLULAR LOCATION: Mitochondrion. Mitochondrion inner membrane.	Intracellular		Intracellular
SMARCD1	Q96GM5	SMRD1_HUMAN	reviewed	SWI/SNF-related matrix-associated actin-dependent regulator of chromatin subfamily D member 1 (60 kDa BRG-1/Brm-associated factor subunit A) (BRG1-associated factor 60A) (BAF60A) (SWI/SNF complex 60 kDa subunit)	SMARCD1 BAF60A	Homo sapiens (Human)	SUBCELLULAR LOCATION: Nucleus {ECO:0000269|PubMed:8804307, ECO:0000305}.	Intracellular		Intracellular
RRP9	O43818	U3IP2_HUMAN	reviewed	U3 small nucleolar RNA-interacting protein 2 (RRP9 homolog) (U3 small nucleolar ribonucleoprotein-associated 55 kDa protein) (U3 snoRNP-associated 55 kDa protein) (U3-55K)	RRP9 RNU3IP2 U355K	Homo sapiens (Human)	SUBCELLULAR LOCATION: Nucleus, nucleolus {ECO:0000269|PubMed:12429849, ECO:0000269|PubMed:26867678, ECO:0000269|PubMed:9418896}.	Intracellular		Intracellular
KLF5,CKLF	Q13887	KLF5_HUMAN	reviewed	Krueppel-like factor 5 (Basic transcription element-binding protein 2) (BTE-binding protein 2) (Colon krueppel-like factor) (GC-box-binding protein 2) (Intestinal-enriched krueppel-like factor) (Transcription factor BTEB2)	KLF5 BTEB2 CKLF IKLF	Homo sapiens (Human)	SUBCELLULAR LOCATION: Nucleus {ECO:0000269|PubMed:15735697}.	Intracellular		Intracellular
CKLF	Q9UBR5	CKLF_HUMAN	reviewed	Chemokine-like factor (C32)	CKLF CKLF1 HSPC224 UNQ410/PRO772	Homo sapiens (Human)	SUBCELLULAR LOCATION: [Isoform 1]: Secreted {ECO:0000269|PubMed:11415443, ECO:0000269|PubMed:16137713}.; SUBCELLULAR LOCATION: [Isoform 2]: Membrane {ECO:0000305}; Multi-pass membrane protein {ECO:0000305}.; SUBCELLULAR LOCATION: [Isoform 4]: Membrane {ECO:0000305}; Multi-pass membrane protein {ECO:0000305}.				Cell Membrane		Cell Membrane	Secreted		Secreted
CDKL3	Q8IVW4	CDKL3_HUMAN	reviewed	Cyclin-dependent kinase-like 3 (EC 2.7.11.22) (Serine/threonine-protein kinase NKIAMRE)	CDKL3 NKIAMRE	Homo sapiens (Human)	SUBCELLULAR LOCATION: Cytoplasm {ECO:0000250}.	Intracellular		Intracellular
FLACC1	Q96Q35	FACC1_HUMAN	reviewed	Flagellum-associated coiled-coil domain-containing protein 1 (Amyotrophic lateral sclerosis 2 chromosomal region candidate gene 12 protein)	FLACC1 ALS2CR12	Homo sapiens (Human)	SUBCELLULAR LOCATION: Cytoplasm {ECO:0000250|UniProtKB:Q8BVM7}. Cytoplasmic granule {ECO:0000250|UniProtKB:Q8BVM7}. Cell projection, cilium, flagellum {ECO:0000250|UniProtKB:Q8BVM7}. Note=Expressed in the principal piece of the sperm tail, nearest the sperm head. {ECO:0000250|UniProtKB:Q8BVM7}.	Intracellular		Intracellular
BMP2K	Q9NSY1	BMP2K_HUMAN	reviewed	BMP-2-inducible protein kinase (BIKe) (EC 2.7.11.1)	BMP2K BIKE HRIHFB2017	Homo sapiens (Human)	SUBCELLULAR LOCATION: Nucleus {ECO:0000269|PubMed:9853615}.	Intracellular		Intracellular
COQ8A	Q8NI60	COQ8A_HUMAN	reviewed	Atypical kinase COQ8A, mitochondrial (EC 2.7.-.-) (Chaperone activity of bc1 complex-like) (Chaperone-ABC1-like) (Coenzyme Q protein 8A) (aarF domain-containing protein kinase 3)	COQ8A ADCK3 CABC1 PP265	Homo sapiens (Human)	SUBCELLULAR LOCATION: Mitochondrion {ECO:0000269|PubMed:11888884, ECO:0000269|PubMed:25498144}. Membrane {ECO:0000255}; Single-pass membrane protein {ECO:0000255, ECO:0000305|PubMed:25216398}.	Intracellular		Intracellular	Cell Membrane		Cell Membrane
EGR2	P11161	EGR2_HUMAN	reviewed	E3 SUMO-protein ligase EGR2 (EC 2.3.2.-) (AT591) (E3 SUMO-protein transferase ERG2) (Early growth response protein 2) (EGR-2) (Zinc finger protein Krox-20)	EGR2 KROX20	Homo sapiens (Human)	SUBCELLULAR LOCATION: Nucleus.	Intracellular		Intracellular
HASPIN	Q8TF76	HASP_HUMAN	reviewed	Serine/threonine-protein kinase haspin (EC 2.7.11.1) (Germ cell-specific gene 2 protein) (H-haspin) (Haploid germ cell-specific nuclear protein kinase)	HASPIN GSG2	Homo sapiens (Human)	SUBCELLULAR LOCATION: Nucleus {ECO:0000269|PubMed:15681610}. Chromosome {ECO:0000269|PubMed:15681610}. Cytoplasm, cytoskeleton, spindle {ECO:0000269|PubMed:15681610}. Note=Nuclear during interphase and associates with the chromosomes and spindle apparatus during mitosis.	Intracellular		Intracellular
HIPK4	Q8NE63	HIPK4_HUMAN	reviewed	Homeodomain-interacting protein kinase 4 (EC 2.7.11.1)	HIPK4	Homo sapiens (Human)	SUBCELLULAR LOCATION: Cytoplasm {ECO:0000250}.	Intracellular		Intracellular
ICK	Q9UPZ9	CILK1_HUMAN	reviewed	Serine/threonine-protein kinase ICK (EC 2.7.11.1) (Ciliogenesis associated kinase 1) (Intestinal cell kinase) (hICK) (Laryngeal cancer kinase 2) (LCK2) (MAK-related kinase) (MRK)	CILK1 ICK KIAA0936	Homo sapiens (Human)	SUBCELLULAR LOCATION: Nucleus {ECO:0000269|PubMed:12103360, ECO:0000269|PubMed:19185282}. Cytoplasm, cytosol {ECO:0000250|UniProtKB:Q62726}. Cell projection, cilium {ECO:0000269|PubMed:24797473}. Cytoplasm, cytoskeleton, cilium basal body {ECO:0000250|UniProtKB:Q9JKV2}. Note=Also found at the ciliary tip (PubMed:24797473). Nuclear localization has been observed with a GFP-tagged construct in tran…	Intracellular		Intracellular
SIK3	Q9Y2K2	SIK3_HUMAN	reviewed	Serine/threonine-protein kinase SIK3 (EC 2.7.11.1) (Salt-inducible kinase 3) (SIK-3) (Serine/threonine-protein kinase QSK)	SIK3 KIAA0999 QSK L19	Homo sapiens (Human)	SUBCELLULAR LOCATION: Cytoplasm {ECO:0000269|PubMed:16306228}. Note=Locates to punctate structures within the cytoplasm on binding to YWHAZ. {ECO:0000269|PubMed:16306228}.	Intracellular		Intracellular
STK19	P49842	STK19_HUMAN	reviewed	Serine/threonine-protein kinase 19 (EC 2.7.11.1) (Protein G11) (Protein RP1)	STK19 G11 RP1	Homo sapiens (Human)	SUBCELLULAR LOCATION: Nucleus {ECO:0000269|PubMed:9812991}.	Intracellular		Intracellular
TBK1	Q9UHD2	TBK1_HUMAN	reviewed	Serine/threonine-protein kinase TBK1 (EC 2.7.11.1) (NF-kappa-B-activating kinase) (T2K) (TANK-binding kinase 1)	TBK1 NAK	Homo sapiens (Human)	SUBCELLULAR LOCATION: Cytoplasm {ECO:0000269|PubMed:15485837, ECO:0000269|PubMed:21813773, ECO:0000269|PubMed:29251827}. Note=Upon mitogen stimulation or triggering of the immune system, TBK1 is recruited to the exocyst by EXOC2. {ECO:0000269|PubMed:17018283}.	Intracellular		Intracellular
HLTF	Q14527	HLTF_HUMAN	reviewed	Helicase-like transcription factor (EC 2.3.2.27) (EC 3.6.4.-) (DNA-binding protein/plasminogen activator inhibitor 1 regulator) (HIP116) (RING finger protein 80) (RING-type E3 ubiquitin transferase HLTF) (SWI/SNF-related matrix-associated actin-dependent regulator of chromatin subfamily A member 3) (Sucrose nonfermenting protein 2-like 3)	HLTF HIP116A RNF80 SMARCA3 SNF2L3 ZBU1	Homo sapiens (Human)	SUBCELLULAR LOCATION: Cytoplasm {ECO:0000250}. Nucleus {ECO:0000269|PubMed:8672239}. Nucleus, nucleolus {ECO:0000250}. Nucleus, nucleoplasm {ECO:0000250}. Note=Nuclear localization is stimulated by progesterone. {ECO:0000250}.	Intracellular		Intracellular
YAF2	Q8IY57	YAF2_HUMAN	reviewed	YY1-associated factor 2	YAF2	Homo sapiens (Human)	SUBCELLULAR LOCATION: Nucleus {ECO:0000269|PubMed:11593398}.	Intracellular		Intracellular
KLF8	O95600	KLF8_HUMAN	reviewed	Krueppel-like factor 8 (Basic krueppel-like factor 3) (Zinc finger protein 741)	KLF8 BKLF3 ZNF741	Homo sapiens (Human)	SUBCELLULAR LOCATION: Nucleus {ECO:0000269|PubMed:16617055}.	Intracellular		Intracellular
SOX13	Q9UN79	SOX13_HUMAN	reviewed	Transcription factor SOX-13 (Islet cell antigen 12) (SRY (Sex determining region Y)-box 13) (Type 1 diabetes autoantigen ICA12)	SOX13	Homo sapiens (Human)	SUBCELLULAR LOCATION: Nucleus {ECO:0000255|PROSITE-ProRule:PRU00267}. Cytoplasm {ECO:0000269|PubMed:10871192}.	Intracellular		Intracellular
FRMPD2	Q68DX3	FRPD2_HUMAN	reviewed	FERM and PDZ domain-containing protein 2 (PDZ domain-containing protein 4) (PDZ domain-containing protein 5C)	FRMPD2 PDZD5C PDZK4 PDZK5C	Homo sapiens (Human)	SUBCELLULAR LOCATION: Cytoplasm {ECO:0000305}. Basolateral cell membrane {ECO:0000269|PubMed:19706687}. Cell junction, tight junction {ECO:0000269|PubMed:19706687}. Note=Colocalizes with CTNNB1, CDH1 and PKP4 at the basolateral membrane. Colocalizes with TJP1 at tight junctions. Its recruitment to cell-cell contacts requires CDH1.	Intracellular		Intracellular	Cell Membrane		Cell Membrane
PIKFYVE	Q9Y2I7	FYV1_HUMAN	reviewed	1-phosphatidylinositol 3-phosphate 5-kinase (Phosphatidylinositol 3-phosphate 5-kinase) (EC 2.7.1.150) (FYVE finger-containing phosphoinositide kinase) (PIKfyve) (Phosphatidylinositol 3-phosphate 5-kinase type III) (PIPkin-III) (Type III PIP kinase)	PIKFYVE KIAA0981 PIP5K3	Homo sapiens (Human)	SUBCELLULAR LOCATION: Endosome membrane {ECO:0000269|PubMed:11706043, ECO:0000269|PubMed:17556371}. Note=Mainly associated with membranes of the late endocytic pathway.	Intracellular		Intracellular
S100PBP	Q96BU1	S1PBP_HUMAN	reviewed	S100P-binding protein (S100P-binding protein Riken)	S100PBP S100PBPR	Homo sapiens (Human)	SUBCELLULAR LOCATION: Nucleus {ECO:0000269|PubMed:15632002}. Note=Colocalizes with S100P in the nucleus. {ECO:0000269|PubMed:15632002}.	Intracellular		Intracellular
TSEN2	Q8NCE0	SEN2_HUMAN	reviewed	tRNA-splicing endonuclease subunit Sen2 (EC 4.6.1.16) (tRNA-intron endonuclease Sen2) (HsSen2)	TSEN2 SEN2	Homo sapiens (Human)	SUBCELLULAR LOCATION: Nucleus {ECO:0000269|PubMed:15109492}. Nucleus, nucleolus {ECO:0000269|PubMed:15109492}. Note=May be transiently localized in the nucleolus.	Intracellular		Intracellular
GSTT1	P30711	GSTT1_HUMAN	reviewed	Glutathione S-transferase theta-1 (EC 2.5.1.18) (GST class-theta-1) (Glutathione transferase T1-1)	GSTT1	Homo sapiens (Human)	SUBCELLULAR LOCATION: Cytoplasm.	Intracellular		Intracellular
PSME3IP1	Q9GZU8	PIP30_HUMAN	reviewed	PSME3-interacting protein (NEFA-interacting nuclear protein NIP30) (PA28G-interacting protein)	PSME3IP1 C16orf94 FAM192A NIP30 PIP30 CDA018 CDA10	Homo sapiens (Human)	SUBCELLULAR LOCATION: Nucleus {ECO:0000269|PubMed:29934401}.	Intracellular		Intracellular
TMEM186	Q96B77	TM186_HUMAN	reviewed	Transmembrane protein 186	TMEM186 C16orf51	Homo sapiens (Human)	SUBCELLULAR LOCATION: Membrane {ECO:0000305}; Multi-pass membrane protein {ECO:0000305}.				Cell Membrane		Cell Membrane
C4orf22	Q6V702	CF299_HUMAN	reviewed	Cilia- and flagella-associated protein 299	CFAP299 C4orf22	Homo sapiens (Human)	SUBCELLULAR LOCATION: Cytoplasm {ECO:0000250|UniProtKB:Q810M1}. Nucleus {ECO:0000250|UniProtKB:Q810M1}. Note=Mainly cytoplasmic. {ECO:0000250|UniProtKB:Q810M1}.	Intracellular		Intracellular
CEP85L	Q5SZL2	CE85L_HUMAN	reviewed	Centrosomal protein of 85 kDa-like (Serologically defined breast cancer antigen NY-BR-15)	CEP85L C6orf204	Homo sapiens (Human)	SUBCELLULAR LOCATION: Cytoplasm, cytoskeleton, microtubule organizing center, centrosome {ECO:0000269|PubMed:14654843, ECO:0000305|PubMed:21399614}. Note=Subcellular experiments using a GFP-tagged system produced a weak signal, rendering it difficult to confirm centrosome association.	Intracellular		Intracellular
TCP10L	Q8TDR4	TCP1L_HUMAN	reviewed	T-complex protein 10A homolog 1 (T-complex protein 10A-1) (TCP10A-1) (TCP10-like)	TCP10L PRED77	Homo sapiens (Human)	SUBCELLULAR LOCATION: Nucleus {ECO:0000269|PubMed:14586771, ECO:0000269|PubMed:15910542}.	Intracellular		Intracellular
TDRD3	Q9H7E2	TDRD3_HUMAN	reviewed	Tudor domain-containing protein 3	TDRD3	Homo sapiens (Human)	SUBCELLULAR LOCATION: Cytoplasm {ECO:0000269|PubMed:18632687}. Nucleus {ECO:0000269|PubMed:21172665}. Note=Predominantly cytoplasmic. Associated with actively translating polyribosomes and with mRNA stress granules. {ECO:0000269|PubMed:18632687, ECO:0000269|PubMed:18664458}.	Intracellular		Intracellular
CNOT2	Q9NZN8	CNOT2_HUMAN	reviewed	CCR4-NOT transcription complex subunit 2 (CCR4-associated factor 2)	CNOT2 CDC36 NOT2 HSPC131 MSTP046	Homo sapiens (Human)	SUBCELLULAR LOCATION: Cytoplasm {ECO:0000269|PubMed:21299754}. Nucleus {ECO:0000305|PubMed:21299754}.	Intracellular		Intracellular
SPRTN	Q9H040	SPRTN_HUMAN	reviewed	SprT-like domain-containing protein Spartan (DNA damage protein targeting VCP) (DVC1) (Protein with SprT-like domain at the N terminus) (Spartan)	SPRTN C1orf124 DVC1 UNQ1880/PRO4323	Homo sapiens (Human)	SUBCELLULAR LOCATION: Nucleus. Chromosome. Note=Localizes to sites of UV damage via the PIP-box. Recruited to stalled replication forks at sites of replication stress.	Intracellular		Intracellular
RXYLT1	Q9Y2B1	RXLT1_HUMAN	reviewed	Ribitol-5-phosphate xylosyltransferase 1 (EC 2.4.2.-) (Transmembrane protein 5) (UDP-D-xylose:ribitol-5-phosphate beta1,4-xylosyltransferase)	RXYLT1 TMEM5	Homo sapiens (Human)	SUBCELLULAR LOCATION: Golgi apparatus membrane {ECO:0000269|PubMed:25279699, ECO:0000269|PubMed:29477842}; Single-pass type II membrane protein {ECO:0000305}.	Intracellular		Intracellular	Cell Membrane		Cell Membrane
IER2	Q9BTL4	IER2_HUMAN	reviewed	Immediate early response gene 2 protein (Protein ETR101)	IER2 ETR101 PIP92	Homo sapiens (Human)	SUBCELLULAR LOCATION: Cytoplasm {ECO:0000269|PubMed:22120713}. Nucleus {ECO:0000269|PubMed:22120713}. Note=Cytoplasmic during quiescence, translocates to the nucleus upon stimulation. {ECO:0000269|PubMed:22120713}.	Intracellular		Intracellular
SOX4	Q06945	SOX4_HUMAN	reviewed	Transcription factor SOX-4	SOX4	Homo sapiens (Human)	SUBCELLULAR LOCATION: Nucleus {ECO:0000255|PROSITE-ProRule:PRU00267, ECO:0000269|PubMed:16631117}.	Intracellular		Intracellular
BCL2L11	O43521	B2L11_HUMAN	reviewed	Bcl-2-like protein 11 (Bcl2-L-11) (Bcl2-interacting mediator of cell death)	BCL2L11 BIM	Homo sapiens (Human)	SUBCELLULAR LOCATION: Endomembrane system {ECO:0000250}; Peripheral membrane protein {ECO:0000250}. Note=Associated with intracytoplasmic membranes. {ECO:0000250}.; SUBCELLULAR LOCATION: [Isoform BimEL]: Mitochondrion. Note=Translocates from microtubules to mitochondria on loss of cell adherence.; SUBCELLULAR LOCATION: [Isoform BimL]: Mitochondrion.; SUBCELLULAR LOCATION: [Isoform BimS]: Mitochon…	Intracellular		Intracellular
RITA1	Q96K30	RITA1_HUMAN	reviewed	RBPJ-interacting and tubulin-associated protein 1 (RBPJ-interacting and tubulin-associated protein)	RITA1 C12orf52 RITA PSEC0043	Homo sapiens (Human)	SUBCELLULAR LOCATION: Cytoplasm {ECO:0000269|PubMed:21102556}. Nucleus {ECO:0000269|PubMed:21102556}. Cytoplasm, cytoskeleton, microtubule organizing center, centrosome {ECO:0000269|PubMed:21102556}. Note=Shuttles rapidly between the cytoplasm and the nucleus. The function of centrosome localization is still unclear.	Intracellular		Intracellular
INKA2	Q9NTI7	INKA2_HUMAN	reviewed	PAK4-inhibitor INKA2 (Induced in neural crest by AP2-alpha protein-related homolog) (HInca-r) (Inka box actin regulator 2)	INKA2 C1orf183 FAM212B	Homo sapiens (Human)	SUBCELLULAR LOCATION: Nucleus {ECO:0000269|PubMed:26607847}.	Intracellular		Intracellular
DCANP1	Q8TF63	DCNP1_HUMAN	reviewed	Dendritic cell nuclear protein 1 (Dendritic cell nuclear protein-1) (Dendritic cell-associated nuclear protein)	DCANP1 C5orf20 DCNP1	Homo sapiens (Human)	SUBCELLULAR LOCATION: Nucleus {ECO:0000269|PubMed:11798177, ECO:0000269|PubMed:20693543}. Cytoplasm {ECO:0000269|PubMed:20693543}. Note=Particularly on the periphery. Colocalizes with corticotropin-releasing hormone (CRH) in parvocellular neurons in the paraventricular nucleus. {ECO:0000269|PubMed:20693543}.	Intracellular		Intracellular
CYSTM1	Q9H1C7	CYTM1_HUMAN	reviewed	Cysteine-rich and transmembrane domain-containing protein 1	CYSTM1 C5orf32 ORF1-FL49	Homo sapiens (Human)	SUBCELLULAR LOCATION: Membrane {ECO:0000305}; Single-pass membrane protein {ECO:0000305}.				Cell Membrane		Cell Membrane
CKAP2	Q8WWK9	CKAP2_HUMAN	reviewed	Cytoskeleton-associated protein 2 (CTCL tumor antigen se20-10) (Tumor- and microtubule-associated protein)	CKAP2 LB1 TMAP	Homo sapiens (Human)	SUBCELLULAR LOCATION: Cytoplasm, cytoskeleton. Cytoplasm, cytoskeleton, spindle. Cytoplasm, cytoskeleton, spindle pole. Note=Contrary to the ectopically expressed protein, endogenous CKAP2 does not colocalize with microtubules in G1, S and early G2. At late G2 and prophase after separation of duplicated centrosomes, colocalizes with gamma-tubulin and centrosome-proximal microtubules. From prometa…	Intracellular		Intracellular
DENND10	Q8TCE6	DEN10_HUMAN	reviewed	DENN domain-containing protein 10 (Protein FAM45A)	DENND10 FAM45A	Homo sapiens (Human)	SUBCELLULAR LOCATION: Late endosome {ECO:0000269|PubMed:30771381}.	Intracellular		Intracellular
GRXCR1	A8MXD5	GRCR1_HUMAN	reviewed	Glutaredoxin domain-containing cysteine-rich protein 1	GRXCR1 DFNB25	Homo sapiens (Human)	SUBCELLULAR LOCATION: Cell projection, stereocilium {ECO:0000250}. Cell projection, microvillus {ECO:0000250}. Cell projection, kinocilium {ECO:0000250}. Note=In the inner ear, localized to stereocilia, apical microvilli of sensory cells and kinocilia. {ECO:0000250}.
LCOR	Q96JN0	LCOR_HUMAN	reviewed	Ligand-dependent corepressor (LCoR) (Mblk1-related protein 2)	LCOR C10orf12 KIAA1795 MLR2	Homo sapiens (Human)	SUBCELLULAR LOCATION: Nucleus {ECO:0000255|PROSITE-ProRule:PRU00320, ECO:0000269|PubMed:12535528}.	Intracellular		Intracellular
METTL8	Q9H825	METL8_HUMAN	reviewed	mRNA N(3)-methylcytidine methyltransferase METTL8 (EC 2.1.1.-) (Methyltransferase-like protein 8)	METTL8	Homo sapiens (Human)	SUBCELLULAR LOCATION: Cytoplasm {ECO:0000250|UniProtKB:A2AUU0}. Nucleus {ECO:0000250|UniProtKB:A2AUU0}.	Intracellular		Intracellular
MREG	Q8N565	MREG_HUMAN	reviewed	Melanoregulin (Dilute suppressor protein homolog)	MREG DSU HDCGA21P	Homo sapiens (Human)	SUBCELLULAR LOCATION: Apical cell membrane {ECO:0000250|UniProtKB:Q6NVG5}; Peripheral membrane protein {ECO:0000250|UniProtKB:Q6NVG5}. Melanosome membrane {ECO:0000250|UniProtKB:Q6NVG5}; Lipid-anchor {ECO:0000250|UniProtKB:Q6NVG5}. Lysosome membrane {ECO:0000250|UniProtKB:Q6NVG5}; Lipid-anchor {ECO:0000250|UniProtKB:Q6NVG5}. Cytoplasmic vesicle membrane {ECO:0000250|UniProtKB:Q6NVG5}. Note=Locali…	Intracellular		Intracellular	Cell Membrane		Cell Membrane
MYLIP	Q8WY64	MYLIP_HUMAN	reviewed	E3 ubiquitin-protein ligase MYLIP (EC 2.3.2.27) (Inducible degrader of the LDL-receptor) (Idol) (Myosin regulatory light chain interacting protein) (MIR) (RING-type E3 ubiquitin transferase MYLIP)	MYLIP BZF1 IDOL BM-023 PP5242	Homo sapiens (Human)	SUBCELLULAR LOCATION: Cytoplasm {ECO:0000305|PubMed:14550572}. Cell membrane {ECO:0000269|PubMed:14550572}; Peripheral membrane protein {ECO:0000269|PubMed:14550572}.	Intracellular		Intracellular	Cell Membrane		Cell Membrane
NDN	Q99608	NECD_HUMAN	reviewed	Necdin	NDN	Homo sapiens (Human)	SUBCELLULAR LOCATION: Perikaryon. Nucleus. Note=Neural perikarya, translocates to the nucleus of postmitotic neurons and interacts with the nuclear matrix.	Intracellular		Intracellular
PHF6	Q8IWS0	PHF6_HUMAN	reviewed	PHD finger protein 6 (PHD-like zinc finger protein)	PHF6 CENP-31 KIAA1823	Homo sapiens (Human)	SUBCELLULAR LOCATION: Nucleus. Nucleus, nucleolus. Chromosome, centromere, kinetochore {ECO:0000269|PubMed:20813266}. Note=Nuclear, it particularly localizes to the nucleolus.	Intracellular		Intracellular
PRKG1	Q13976	KGP1_HUMAN	reviewed	cGMP-dependent protein kinase 1 (cGK 1) (cGK1) (EC 2.7.11.12) (cGMP-dependent protein kinase I) (cGKI)	PRKG1 PRKG1B PRKGR1A PRKGR1B	Homo sapiens (Human)	SUBCELLULAR LOCATION: Cytoplasm {ECO:0000250}. Note=Colocalized with TRPC7 in the plasma membrane. {ECO:0000250}.	Intracellular		Intracellular	Cell Membrane		Cell Membrane
ST8SIA4	Q92187	SIA8D_HUMAN	reviewed	CMP-N-acetylneuraminate-poly-alpha-2,8-sialyltransferase (EC 2.4.99.-) (Alpha-2,8-sialyltransferase 8D) (Polysialyltransferase-1) (Sialyltransferase 8D) (SIAT8-D) (Sialyltransferase St8Sia IV) (ST8SiaIV)	ST8SIA4 PST PST1 SIAT8D	Homo sapiens (Human)	SUBCELLULAR LOCATION: Golgi apparatus membrane {ECO:0000305}; Single-pass type II membrane protein {ECO:0000305}.	Intracellular		Intracellular	Cell Membrane		Cell Membrane
ARG1	P05089	ARGI1_HUMAN	reviewed	Arginase-1 (EC 3.5.3.1) (Liver-type arginase) (Type I arginase)	ARG1	Homo sapiens (Human)	SUBCELLULAR LOCATION: Cytoplasm {ECO:0000269|PubMed:16141327}. Cytoplasmic granule {ECO:0000269|PubMed:15546957}. Note=Localized in azurophil granules of neutrophils (PubMed:15546957). {ECO:0000269|PubMed:15546957}.	Intracellular		Intracellular
CNTROB	Q8N137	CNTRB_HUMAN	reviewed	Centrobin (Centrosomal BRCA2-interacting protein) (LYST-interacting protein 8)	CNTROB LIP8 PP1221	Homo sapiens (Human)	SUBCELLULAR LOCATION: Cytoplasm, cytoskeleton, microtubule organizing center, centrosome, centriole {ECO:0000269|PubMed:16275750}. Note=Centriole-associated, asymmetrically localizes to the daughter centriole.	Intracellular		Intracellular
DYRK4	Q9NR20	DYRK4_HUMAN	reviewed	Dual specificity tyrosine-phosphorylation-regulated kinase 4 (EC 2.7.12.1)	DYRK4	Homo sapiens (Human)	SUBCELLULAR LOCATION: [Isoform 1]: Cytoplasm {ECO:0000269|PubMed:17292540}.; SUBCELLULAR LOCATION: [Isoform 4]: Cytoplasm {ECO:0000269|PubMed:21127067}. Nucleus {ECO:0000269|PubMed:21127067}.	Intracellular		Intracellular
DIRAS1	O95057	DIRA1_HUMAN	reviewed	GTP-binding protein Di-Ras1 (Distinct subgroup of the Ras family member 1) (Ras-related inhibitor of cell growth) (Rig) (Small GTP-binding tumor suppressor 1)	DIRAS1 GBTS1 RIG	Homo sapiens (Human)	SUBCELLULAR LOCATION: Cell membrane {ECO:0000305}; Lipid-anchor {ECO:0000305}; Cytoplasmic side {ECO:0000305}.	Intracellular		Intracellular	Cell Membrane		Cell Membrane
HOXA3	O43365	HXA3_HUMAN	reviewed	Homeobox protein Hox-A3 (Homeobox protein Hox-1E)	HOXA3 HOX1E	Homo sapiens (Human)	SUBCELLULAR LOCATION: Nucleus.	Intracellular		Intracellular
KIFC3	Q9BVG8	KIFC3_HUMAN	reviewed	Kinesin-like protein KIFC3	KIFC3	Homo sapiens (Human)	SUBCELLULAR LOCATION: Cell junction, adherens junction {ECO:0000269|PubMed:19041755}. Cytoplasm, cytoskeleton, microtubule organizing center, centrosome {ECO:0000269|PubMed:19041755}. Cytoplasmic vesicle membrane {ECO:0000250}; Peripheral membrane protein {ECO:0000250}. Note=Apical cell membrane. On membrane organelles immediately beneath the apical plasma membrane of renal tubular epithelial cel…	Intracellular		Intracellular	Cell Membrane		Cell Membrane
NR3C1	P04150	GCR_HUMAN	reviewed	Glucocorticoid receptor (GR) (Nuclear receptor subfamily 3 group C member 1)	NR3C1 GRL	Homo sapiens (Human)	SUBCELLULAR LOCATION: [Isoform Alpha]: Cytoplasm {ECO:0000269|PubMed:15769988, ECO:0000269|PubMed:17635946, ECO:0000269|PubMed:18838540, ECO:0000269|PubMed:27120390, ECO:0000269|PubMed:8621628}. Nucleus {ECO:0000269|PubMed:15769988, ECO:0000269|PubMed:17635946, ECO:0000269|PubMed:18838540, ECO:0000269|PubMed:27120390, ECO:0000269|PubMed:8621628}. Mitochondrion {ECO:0000269|PubMed:21664385}. Cytop…	Intracellular		Intracellular
SCAND1	P57086	SCND1_HUMAN	reviewed	SCAN domain-containing protein 1	SCAND1 SDP1	Homo sapiens (Human)	SUBCELLULAR LOCATION: Nucleus {ECO:0000255|PROSITE-ProRule:PRU00187}.	Intracellular		Intracellular
ARFGAP1	Q8N6T3	ARFG1_HUMAN	reviewed	ADP-ribosylation factor GTPase-activating protein 1 (ARF GAP 1) (ADP-ribosylation factor 1 GTPase-activating protein) (ARF1 GAP) (ARF1-directed GTPase-activating protein)	ARFGAP1 ARF1GAP	Homo sapiens (Human)	SUBCELLULAR LOCATION: Cytoplasm {ECO:0000250}. Golgi apparatus {ECO:0000250}. Note=Associates with the Golgi complex. {ECO:0000250}.	Intracellular		Intracellular
ARFGAP3,ARFGAP1	Q9NP61	ARFG3_HUMAN	reviewed	ADP-ribosylation factor GTPase-activating protein 3 (ARF GAP 3)	ARFGAP3 ARFGAP1	Homo sapiens (Human)	SUBCELLULAR LOCATION: Cytoplasm {ECO:0000269|PubMed:17760859}. Golgi apparatus membrane {ECO:0000269|PubMed:17760859}; Peripheral membrane protein {ECO:0000269|PubMed:17760859}; Cytoplasmic side {ECO:0000269|PubMed:17760859}. Note=Also found on peripheral punctate structures likely to be endoplasmic reticulum-Golgi intermediate compartment.	Intracellular		Intracellular
CIART	Q8N365	CIART_HUMAN	reviewed	Circadian-associated transcriptional repressor (ChIP-derived repressor of network oscillator) (Chrono) (Computationally highlighted repressor of the network oscillator)	CIART C1orf51	Homo sapiens (Human)	SUBCELLULAR LOCATION: Nucleus {ECO:0000250}. Nucleus, PML body {ECO:0000250}. Note=Co-localizes with the CLOCK-ARNTL/BMAL1 heterodimer in the PML body. {ECO:0000250}.	Intracellular		Intracellular
FILIP1	Q7Z7B0	FLIP1_HUMAN	reviewed	Filamin-A-interacting protein 1 (FILIP)	FILIP1 KIAA1275	Homo sapiens (Human)	SUBCELLULAR LOCATION: Cytoplasm, cytoskeleton {ECO:0000269|PubMed:23087206}.	Intracellular		Intracellular
SYF2	O95926	SYF2_HUMAN	reviewed	Pre-mRNA-splicing factor SYF2 (CCNDBP1-interactor) (p29)	SYF2 CBPIN GCIPIP	Homo sapiens (Human)	SUBCELLULAR LOCATION: Nucleus {ECO:0000269|PubMed:11118353, ECO:0000269|PubMed:11991638, ECO:0000269|PubMed:28076346, ECO:0000269|PubMed:28502770}.	Intracellular		Intracellular
SCN3B	Q9NY72	SCN3B_HUMAN	reviewed	Sodium channel subunit beta-3	SCN3B KIAA1158	Homo sapiens (Human)	SUBCELLULAR LOCATION: Membrane; Single-pass type I membrane protein.				Cell Membrane		Cell Membrane
SNPH	O15079	SNPH_HUMAN	reviewed	Syntaphilin	SNPH KIAA0374	Homo sapiens (Human)	SUBCELLULAR LOCATION: Membrane {ECO:0000305}; Single-pass membrane protein {ECO:0000305}. Cell junction, synapse, synaptosome.				Cell Membrane		Cell Membrane
UPB1	Q9UBR1	BUP1_HUMAN	reviewed	Beta-ureidopropionase (EC 3.5.1.6) (BUP-1) (Beta-alanine synthase) (N-carbamoyl-beta-alanine amidohydrolase)	UPB1 BUP1	Homo sapiens (Human)	SUBCELLULAR LOCATION: Cytoplasm.	Intracellular		Intracellular
PHLDA2	Q53GA4	PHLA2_HUMAN	reviewed	Pleckstrin homology-like domain family A member 2 (Beckwith-Wiedemann syndrome chromosomal region 1 candidate gene C protein) (Imprinted in placenta and liver protein) (Tumor-suppressing STF cDNA 3 protein) (Tumor-suppressing subchromosomal transferable fragment candidate gene 3 protein) (p17-Beckwith-Wiedemann region 1 C) (p17-BWR1C)	PHLDA2 BWR1C HLDA2 IPL TSSC3	Homo sapiens (Human)	SUBCELLULAR LOCATION: Cytoplasm {ECO:0000250}. Membrane {ECO:0000250}; Peripheral membrane protein {ECO:0000250}.	Intracellular		Intracellular
CDC42EP1	Q00587	BORG5_HUMAN	reviewed	Cdc42 effector protein 1 (Binder of Rho GTPases 5) (Serum protein MSE55)	CDC42EP1 BORG5 CEP1 MSE55	Homo sapiens (Human)	SUBCELLULAR LOCATION: Endomembrane system {ECO:0000269|PubMed:10430899}; Peripheral membrane protein {ECO:0000269|PubMed:10430899}. Cytoplasm, cytoskeleton {ECO:0000269|PubMed:10430899}.	Intracellular		Intracellular
ABRA	Q8N0Z2	ABRA_HUMAN	reviewed	Actin-binding Rho-activating protein (Striated muscle activator of Rho-dependent signaling) (STARS)	ABRA	Homo sapiens (Human)	SUBCELLULAR LOCATION: Cytoplasm, myofibril, sarcomere {ECO:0000250}. Cytoplasm, cytoskeleton {ECO:0000250}. Note=Localized to the I-band of the sarcomere and to a lesser extent to the sarcomeric structure between Z-lines. {ECO:0000250}.	Intracellular		Intracellular
PRKRIP1	Q9H875	PKRI1_HUMAN	reviewed	PRKR-interacting protein 1	PRKRIP1	Homo sapiens (Human)	SUBCELLULAR LOCATION: Nucleus {ECO:0000269|PubMed:28502770, ECO:0000269|PubMed:30705154}. Nucleus, nucleolus {ECO:0000250|UniProtKB:Q9CWV6}.	Intracellular		Intracellular
POU6F1	Q14863	PO6F1_HUMAN	reviewed	POU domain, class 6, transcription factor 1 (Brain-specific homeobox/POU domain protein 5) (Brain-5) (Brn-5) (mPOU homeobox protein)	POU6F1 BRN5 MPOU TCFB1	Homo sapiens (Human)	SUBCELLULAR LOCATION: Nucleus.	Intracellular		Intracellular
FKBP11	Q9NYL4	FKB11_HUMAN	reviewed	Peptidyl-prolyl cis-trans isomerase FKBP11 (PPIase FKBP11) (EC 5.2.1.8) (19 kDa FK506-binding protein) (19 kDa FKBP) (FKBP-19) (FK506-binding protein 11) (FKBP-11) (Rotamase)	FKBP11 FKBP19 UNQ336/PRO535	Homo sapiens (Human)	SUBCELLULAR LOCATION: Membrane {ECO:0000305}; Single-pass membrane protein {ECO:0000305}.				Cell Membrane		Cell Membrane
AIFM2	Q9BRQ8	FSP1_HUMAN	reviewed	Ferroptosis suppressor protein 1 (FSP1) (EC 1.6.5.-) (Apoptosis-inducing factor homologous mitochondrion-associated inducer of death) (AMID) (p53-responsive gene 3 protein)	AIFM2 AMID PRG3	Homo sapiens (Human)	SUBCELLULAR LOCATION: Lipid droplet {ECO:0000269|PubMed:31634900}. Cell membrane {ECO:0000269|PubMed:31634900}; Lipid-anchor {ECO:0000305}. Cytoplasm {ECO:0000269|PubMed:11980907, ECO:0000269|PubMed:12135761, ECO:0000269|PubMed:26689472}. Mitochondrion membrane {ECO:0000269|PubMed:11980907, ECO:0000269|PubMed:26689472}. Nucleus {ECO:0000269|PubMed:26689472}.	Intracellular		Intracellular	Cell Membrane		Cell Membrane
OSCP1	Q8WVF1	OSCP1_HUMAN	reviewed	Protein OSCP1 (hOSCP1) (Organic solute transport protein 1) (Oxidored-nitro domain-containing protein 1)	OSCP1 C1orf102 NOR1	Homo sapiens (Human)	SUBCELLULAR LOCATION: Basal cell membrane. Note=Syncytiotrophoblast in placenta.				Cell Membrane		Cell Membrane
CD59	P13987	CD59_HUMAN	reviewed	CD59 glycoprotein (1F5 antigen) (20 kDa homologous restriction factor) (HRF-20) (HRF20) (MAC-inhibitory protein) (MAC-IP) (MEM43 antigen) (Membrane attack complex inhibition factor) (MACIF) (Membrane inhibitor of reactive lysis) (MIRL) (Protectin) (CD antigen CD59)	CD59 MIC11 MIN1 MIN2 MIN3 MSK21	Homo sapiens (Human)	SUBCELLULAR LOCATION: Cell membrane; Lipid-anchor, GPI-anchor. Secreted. Note=Soluble form found in a number of tissues.				Cell Membrane		Cell Membrane	Secreted		Secreted
CDX2	Q99626	CDX2_HUMAN	reviewed	Homeobox protein CDX-2 (CDX-3) (Caudal-type homeobox protein 2)	CDX2 CDX3	Homo sapiens (Human)	SUBCELLULAR LOCATION: Nucleus.	Intracellular		Intracellular
INPP4A	Q96PE3	INP4A_HUMAN	reviewed	Inositol polyphosphate-4-phosphatase type I A (Inositol polyphosphate 4-phosphatase type I) (Type I inositol 3,4-bisphosphate 4-phosphatase) (EC 3.1.3.66)	INPP4A	Homo sapiens (Human)	SUBCELLULAR LOCATION: Early endosome membrane {ECO:0000269|PubMed:15716355}. Recycling endosome membrane {ECO:0000269|PubMed:15716355}. Cell membrane {ECO:0000269|PubMed:15716355}. Nucleus {ECO:0000269|PubMed:30071275}. Cytoplasm {ECO:0000269|PubMed:30071275}. Cell junction, synapse, postsynaptic density {ECO:0000250|UniProtKB:Q9EPW0}. Note=Translocates to the plasma membrane upon EGF stimulation…	Intracellular		Intracellular	Cell Membrane		Cell Membrane
ITM2A	O43736	ITM2A_HUMAN	reviewed	Integral membrane protein 2A (Protein E25)	ITM2A UNQ603/PRO1189	Homo sapiens (Human)	SUBCELLULAR LOCATION: Membrane {ECO:0000305}; Single-pass type II membrane protein {ECO:0000305}.				Cell Membrane		Cell Membrane
KRT14	P02533	K1C14_HUMAN	reviewed	Keratin, type I cytoskeletal 14 (Cytokeratin-14) (CK-14) (Keratin-14) (K14)	KRT14	Homo sapiens (Human)	SUBCELLULAR LOCATION: Cytoplasm. Nucleus. Note=Expressed in both as a filamentous pattern.	Intracellular		Intracellular
PKNOX2	Q96KN3	PKNX2_HUMAN	reviewed	Homeobox protein PKNOX2 (Homeobox protein PREP-2) (PBX/knotted homeobox 2)	PKNOX2 PREP2	Homo sapiens (Human)	SUBCELLULAR LOCATION: Nucleus {ECO:0000255|PROSITE-ProRule:PRU00108, ECO:0000269|PubMed:11549286}.	Intracellular		Intracellular
RNF182	Q8N6D2	RN182_HUMAN	reviewed	E3 ubiquitin-protein ligase RNF182 (EC 2.3.2.27) (RING finger protein 182) (RING-type E3 ubiquitin transferase RNF182)	RNF182	Homo sapiens (Human)	SUBCELLULAR LOCATION: Membrane {ECO:0000305}; Multi-pass membrane protein {ECO:0000305}. Cytoplasm {ECO:0000269|PubMed:18298843, ECO:0000269|PubMed:31432514}.	Intracellular		Intracellular	Cell Membrane		Cell Membrane
RPS6KA1	Q15418	KS6A1_HUMAN	reviewed	Ribosomal protein S6 kinase alpha-1 (S6K-alpha-1) (EC 2.7.11.1) (90 kDa ribosomal protein S6 kinase 1) (p90-RSK 1) (p90RSK1) (p90S6K) (MAP kinase-activated protein kinase 1a) (MAPK-activated protein kinase 1a) (MAPKAP kinase 1a) (MAPKAPK-1a) (Ribosomal S6 kinase 1) (RSK-1)	RPS6KA1 MAPKAPK1A RSK1	Homo sapiens (Human)	SUBCELLULAR LOCATION: Nucleus. Cytoplasm.	Intracellular		Intracellular
RTN4IP1	Q8WWV3	RT4I1_HUMAN	reviewed	Reticulon-4-interacting protein 1, mitochondrial (NOGO-interacting mitochondrial protein)	RTN4IP1 NIMP	Homo sapiens (Human)	SUBCELLULAR LOCATION: Mitochondrion outer membrane {ECO:0000269|PubMed:12067236, ECO:0000269|PubMed:26593267}. Note=Colocalizes with the endoplasmic reticulum HSPA5 at spots corresponding to contacts with mitochondria. {ECO:0000269|PubMed:26593267}.	Intracellular		Intracellular
RTN4R	Q9BZR6	RTN4R_HUMAN	reviewed	Reticulon-4 receptor (Nogo receptor) (NgR) (Nogo-66 receptor)	RTN4R NOGOR UNQ330/PRO526	Homo sapiens (Human)	SUBCELLULAR LOCATION: Cell membrane {ECO:0000269|PubMed:12426574, ECO:0000269|PubMed:12694398, ECO:0000269|PubMed:12839991, ECO:0000269|PubMed:16712417, ECO:0000269|PubMed:18411262}; Lipid-anchor, GPI-anchor {ECO:0000269|PubMed:12694398}. Membrane raft {ECO:0000269|PubMed:12694398}. Cell projection, dendrite {ECO:0000250|UniProtKB:Q99PI8}. Cell projection, axon {ECO:0000250|UniProtKB:Q99PI8}. Per…	Intracellular		Intracellular	Cell Membrane		Cell Membrane
TCEAL8	Q8IYN2	TCAL8_HUMAN	reviewed	Transcription elongation factor A protein-like 8 (TCEA-like protein 8) (Transcription elongation factor S-II protein-like 8)	TCEAL8	Homo sapiens (Human)	SUBCELLULAR LOCATION: Nucleus {ECO:0000305}.	Intracellular		Intracellular
ZXDA	P98168	ZXDA_HUMAN	reviewed	Zinc finger X-linked protein ZXDA	ZXDA	Homo sapiens (Human)	SUBCELLULAR LOCATION: Nucleus {ECO:0000305}.	Intracellular		Intracellular
SPATA22	Q8NHS9	SPT22_HUMAN	reviewed	Spermatogenesis-associated protein 22 (Testis development protein NYD-SP20)	SPATA22	Homo sapiens (Human)	SUBCELLULAR LOCATION: Chromosome {ECO:0000250}. Note=Localizes on meiotic chromosome axes. Accumulates on resected DNA. Localization is dependent on MEIOB (By similarity). {ECO:0000250}.		Intracellular	Intracellular
DYRK1B	Q9Y463	DYR1B_HUMAN	reviewed	Dual specificity tyrosine-phosphorylation-regulated kinase 1B (EC 2.7.12.1) (Minibrain-related kinase) (Mirk protein kinase)	DYRK1B MIRK	Homo sapiens (Human)	SUBCELLULAR LOCATION: Nucleus.	Intracellular		Intracellular
NAP1L1	P55209	NP1L1_HUMAN	reviewed	Nucleosome assembly protein 1-like 1 (NAP-1-related protein) (hNRP)	NAP1L1 NRP	Homo sapiens (Human)	SUBCELLULAR LOCATION: Nucleus {ECO:0000269|PubMed:17081065}. Melanosome {ECO:0000269|PubMed:17081065}. Cytoplasm {ECO:0000250|UniProtKB:P28656}. Note=Identified by mass spectrometry in melanosome fractions from stage I to stage IV.	Intracellular		Intracellular
MXD1	Q05195	MAD1_HUMAN	reviewed	Max dimerization protein 1 (Max dimerizer 1) (Protein MAD)	MXD1 MAD	Homo sapiens (Human)	SUBCELLULAR LOCATION: Nucleus.	Intracellular		Intracellular
MMUT	P22033	MUTA_HUMAN	reviewed	Methylmalonyl-CoA mutase, mitochondrial (MCM) (EC 5.4.99.2) (Methylmalonyl-CoA isomerase)	MMUT MUT	Homo sapiens (Human)	SUBCELLULAR LOCATION: Mitochondrion matrix.	Intracellular		Intracellular
RRAD	P55042	RAD_HUMAN	reviewed	GTP-binding protein RAD (RAD1) (Ras associated with diabetes)	RRAD RAD	Homo sapiens (Human)	SUBCELLULAR LOCATION: Cell membrane {ECO:0000250}.				Cell Membrane		Cell Membrane
SAP30BP	Q9UHR5	S30BP_HUMAN	reviewed	SAP30-binding protein (Transcriptional regulator protein HCNGP)	SAP30BP HCNGP HTRG HTRP	Homo sapiens (Human)	SUBCELLULAR LOCATION: Nucleus {ECO:0000269|PubMed:15496587}.	Intracellular		Intracellular
TUB	P50607	TUB_HUMAN	reviewed	Tubby protein homolog	TUB	Homo sapiens (Human)	SUBCELLULAR LOCATION: Cytoplasm {ECO:0000250}. Nucleus {ECO:0000250}. Secreted {ECO:0000250}. Cell membrane {ECO:0000250}; Peripheral membrane protein {ECO:0000250}; Cytoplasmic side {ECO:0000250}. Note=Binds phospholipid and is anchored to the plasma membrane through binding phosphatidylinositol 4,5-bisphosphate. Is released upon activation of phospholipase C. Translocates from the plasma membra…	Intracellular		Intracellular	Cell Membrane		Cell Membrane	Secreted		Secreted
ANXA11	P50995	ANX11_HUMAN	reviewed	Annexin A11 (56 kDa autoantigen) (Annexin XI) (Annexin-11) (Calcyclin-associated annexin 50) (CAP-50)	ANXA11 ANX11	Homo sapiens (Human)	SUBCELLULAR LOCATION: Cytoplasm {ECO:0000269|PubMed:28469040}. Melanosome. Nucleus envelope. Nucleus, nucleoplasm {ECO:0000269|PubMed:28469040}. Cytoplasm, cytoskeleton, spindle. Note=Found throughout the nucleoplasm at interphase and during mitosis concentrates around the mitotic apparatus (By similarity). Elevation of intracellular calcium causes relocalization from the nucleoplasm to the nucle…	Intracellular		Intracellular
RBM9	O43251	RFOX2_HUMAN	reviewed	RNA binding protein fox-1 homolog 2 (Fox-1 homolog B) (Hexaribonucleotide-binding protein 2) (RNA-binding motif protein 9) (RNA-binding protein 9) (Repressor of tamoxifen transcriptional activity)	RBFOX2 FOX2 HRNBP2 RBM9 RTA	Homo sapiens (Human)	SUBCELLULAR LOCATION: Nucleus. Cytoplasm {ECO:0000250}.	Intracellular		Intracellular
GGA1	Q9UJY5	GGA1_HUMAN	reviewed	ADP-ribosylation factor-binding protein GGA1 (Gamma-adaptin-related protein 1) (Golgi-localized, gamma ear-containing, ARF-binding protein 1)	GGA1	Homo sapiens (Human)	SUBCELLULAR LOCATION: Golgi apparatus, trans-Golgi network membrane {ECO:0000269|PubMed:15886016}; Peripheral membrane protein. Endosome membrane {ECO:0000269|PubMed:15886016}; Peripheral membrane protein. Early endosome membrane {ECO:0000269|PubMed:15886016}; Peripheral membrane protein {ECO:0000305}.	Intracellular		Intracellular
ZNF280B	Q86YH2	Z280B_HUMAN	reviewed	Zinc finger protein 280B (5'OY11.1) (Suppressor of hairy wing homolog 2) (Zinc finger protein 279) (Zinc finger protein 632)	ZNF280B SUHW2 ZNF279 ZNF632	Homo sapiens (Human)	SUBCELLULAR LOCATION: Nucleus {ECO:0000305}.	Intracellular		Intracellular
MYBL2	P10244	MYBB_HUMAN	reviewed	Myb-related protein B (B-Myb) (Myb-like protein 2)	MYBL2 BMYB	Homo sapiens (Human)	SUBCELLULAR LOCATION: Nucleus.	Intracellular		Intracellular
HOOK2	Q96ED9	HOOK2_HUMAN	reviewed	Protein Hook homolog 2 (h-hook2) (hHK2)	HOOK2	Homo sapiens (Human)	SUBCELLULAR LOCATION: Cytoplasm, cytoskeleton, microtubule organizing center, centrosome {ECO:0000269|PubMed:17140400}. Cytoplasm. Cytoplasm, cytoskeleton {ECO:0000250|UniProtKB:Q7TMK6}. Note=Colocalizes with aggresomes, which are aggregates of misfolded proteins, at the centrosome (PubMed:17540036). Also localizes to punctate cytoplasmic foci which do not appear to overlap with early or late end…	Intracellular		Intracellular
TBC1D2	Q9BYX2	TBD2A_HUMAN	reviewed	TBC1 domain family member 2A (Armus) (Prostate antigen recognized and identified by SEREX 1) (PARIS-1)	TBC1D2 PARIS1 PP8997 TBC1D2A	Homo sapiens (Human)	SUBCELLULAR LOCATION: Cytoplasm {ECO:0000269|PubMed:20116244}. Cytoplasmic vesicle {ECO:0000269|PubMed:20116244}. Cell junction {ECO:0000269|PubMed:20116244}.	Intracellular		Intracellular
NDUFA12	Q9UI09	NDUAC_HUMAN	reviewed	NADH dehydrogenase [ubiquinone] 1 alpha subcomplex subunit 12 (13 kDa differentiation-associated protein) (Complex I-B17.2) (CI-B17.2) (CIB17.2) (NADH-ubiquinone oxidoreductase subunit B17.2)	NDUFA12 DAP13	Homo sapiens (Human)	SUBCELLULAR LOCATION: Mitochondrion inner membrane {ECO:0000305|PubMed:12611891}; Peripheral membrane protein {ECO:0000255}; Matrix side {ECO:0000305}.	Intracellular		Intracellular
PATL1	Q86TB9	PATL1_HUMAN	reviewed	Protein PAT1 homolog 1 (PAT1-like protein 1) (Protein PAT1 homolog b) (Pat1b) (hPat1b)	PATL1 OK/KNS-cl.5	Homo sapiens (Human)	SUBCELLULAR LOCATION: Cytoplasm, P-body. Nucleus. Nucleus, PML body. Nucleus speckle. Note=Predominantly cytoplasmic. Shuttles between the nucleus and the cytoplasm in a CRM1-dependent manner. Enriched in splicing speckles. Localization to nuclear foci and speckles requires active transcription. Excluded from the nucleolus.	Intracellular		Intracellular
SMAD5	Q99717	SMAD5_HUMAN	reviewed	Mothers against decapentaplegic homolog 5 (MAD homolog 5) (Mothers against DPP homolog 5) (JV5-1) (SMAD family member 5) (SMAD 5) (Smad5) (hSmad5)	SMAD5 MADH5	Homo sapiens (Human)	SUBCELLULAR LOCATION: Cytoplasm. Nucleus. Note=Cytoplasmic in the absence of ligand. Migrates to the nucleus when complexed with SMAD4.	Intracellular		Intracellular
TPPP	O94811	TPPP_HUMAN	reviewed	Tubulin polymerization-promoting protein (TPPP) (EC 3.6.5.-) (25 kDa brain-specific protein) (TPPP/p25) (p24) (p25-alpha)	TPPP TPPP1	Homo sapiens (Human)	SUBCELLULAR LOCATION: Postsynaptic Golgi apparatus {ECO:0000250|UniProtKB:D3ZQL7}. Cytoplasm, cytoskeleton, microtubule organizing center {ECO:0000250|UniProtKB:D3ZQL7}. Cytoplasm, cytoskeleton {ECO:0000269|PubMed:17105200}. Nucleus {ECO:0000269|PubMed:18028908}. Cytoplasm, cytoskeleton, spindle {ECO:0000269|PubMed:22328514}. Note=Specifically localizes to the postsynaptic Golgi apparatus region,…	Intracellular		Intracellular
TNKS2	Q9H2K2	TNKS2_HUMAN	reviewed	Poly [ADP-ribose] polymerase tankyrase-2 (EC 2.4.2.30) (ADP-ribosyltransferase diphtheria toxin-like 6) (ARTD6) (Poly [ADP-ribose] polymerase 5B) (Protein poly-ADP-ribosyltransferase tankyrase-2) (EC 2.4.2.-) (TNKS-2) (TRF1-interacting ankyrin-related ADP-ribose polymerase 2) (Tankyrase II) (Tankyrase-2) (TANK2) (Tankyrase-like protein) (Tankyrase-related protein)	TNKS2 PARP5B TANK2 TNKL	Homo sapiens (Human)	SUBCELLULAR LOCATION: Cytoplasm. Golgi apparatus membrane; Peripheral membrane protein. Nucleus. Chromosome, telomere {ECO:0000305}. Note=Associated with the Golgi and with juxtanuclear SLC2A4/GLUT4-vesicles. Also found around the pericentriolar matrix of mitotic centromeres. During interphase, a small fraction of TNKS2 is found in the nucleus, associated with TRF1.	Intracellular		Intracellular
BAP1	Q92560	BAP1_HUMAN	reviewed	Ubiquitin carboxyl-terminal hydrolase BAP1 (EC 3.4.19.12) (BRCA1-associated protein 1) (Cerebral protein 6)	BAP1 KIAA0272 hucep-6	Homo sapiens (Human)	SUBCELLULAR LOCATION: Cytoplasm {ECO:0000269|PubMed:18757409, ECO:0000269|PubMed:19188440, ECO:0000269|PubMed:19815555, ECO:0000269|PubMed:24703950}. Nucleus {ECO:0000269|PubMed:18757409, ECO:0000269|PubMed:19188440, ECO:0000269|PubMed:19815555, ECO:0000269|PubMed:24703950, ECO:0000269|PubMed:24748658, ECO:0000269|PubMed:9528852}. Note=Mainly nuclear. Binds to chromatin. Localizes to the cytoplas…	Intracellular		Intracellular
RNF2,BAP1	Q99496	RING2_HUMAN	reviewed	E3 ubiquitin-protein ligase RING2 (EC 2.3.2.27) (Huntingtin-interacting protein 2-interacting protein 3) (HIP2-interacting protein 3) (Protein DinG) (RING finger protein 1B) (RING1b) (RING finger protein 2) (RING finger protein BAP-1) (RING-type E3 ubiquitin transferase RING2)	RNF2 BAP1 DING HIPI3 RING1B	Homo sapiens (Human)	SUBCELLULAR LOCATION: Nucleus {ECO:0000269|PubMed:21282530}. Chromosome {ECO:0000250|UniProtKB:Q9CQJ4}. Note=Enriched on inactive X chromosome (Xi) in female trophoblast stem (TS) cells as well as differentiating embryonic stem (ES) cells. The enrichment on Xi is transient during TS and ES cell differentiation. The association with Xi is mitotically stable in non-differentiated TS cells. {ECO:000…	Intracellular		Intracellular
BUD13	Q9BRD0	BUD13_HUMAN	reviewed	BUD13 homolog	BUD13	Homo sapiens (Human)	SUBCELLULAR LOCATION: Nucleus {ECO:0000269|PubMed:29360106, ECO:0000269|PubMed:29361316}.	Intracellular		Intracellular
IRF3	Q14653	IRF3_HUMAN	reviewed	Interferon regulatory factor 3 (IRF-3)	IRF3	Homo sapiens (Human)	SUBCELLULAR LOCATION: Cytoplasm {ECO:0000269|PubMed:10805757, ECO:0000269|PubMed:31413131, ECO:0000305|PubMed:25636800}. Nucleus {ECO:0000269|PubMed:10805757, ECO:0000269|PubMed:31413131, ECO:0000305|PubMed:25636800}. Note=Shuttles between cytoplasmic and nuclear compartments, with export being the prevailing effect (PubMed:10805757). When activated, IRF3 interaction with CREBBP prevents its expo…	Intracellular		Intracellular
LGALS8	O00214	LEG8_HUMAN	reviewed	Galectin-8 (Gal-8) (Po66 carbohydrate-binding protein) (Po66-CBP) (Prostate carcinoma tumor antigen 1) (PCTA-1)	LGALS8	Homo sapiens (Human)	SUBCELLULAR LOCATION: Cytoplasmic vesicle {ECO:0000269|PubMed:22246324}. Cytoplasm, cytosol {ECO:0000269|PubMed:22246324}.	Intracellular		Intracellular
MLH1	P40692	MLH1_HUMAN	reviewed	DNA mismatch repair protein Mlh1 (MutL protein homolog 1)	MLH1 COCA2	Homo sapiens (Human)	SUBCELLULAR LOCATION: Nucleus {ECO:0000269|PubMed:11429708, ECO:0000269|PubMed:14676842, ECO:0000269|PubMed:21120944, ECO:0000269|PubMed:22753075}. Chromosome {ECO:0000269|PubMed:26300262}. Note=Recruited to chromatin in a MCM9-dependent manner. {ECO:0000269|PubMed:26300262}.	Intracellular		Intracellular
NIPA1	Q7RTP0	NIPA1_HUMAN	reviewed	Magnesium transporter NIPA1 (Non-imprinted in Prader-Willi/Angelman syndrome region protein 1) (Spastic paraplegia 6 protein)	NIPA1 SPG6	Homo sapiens (Human)	SUBCELLULAR LOCATION: Cell membrane {ECO:0000305}; Multi-pass membrane protein {ECO:0000305}. Early endosome {ECO:0000250}. Note=Recruited to the cell membrane in response to low extracellular magnesium. {ECO:0000250}.	Intracellular		Intracellular	Cell Membrane		Cell Membrane
RAB31	Q13636	RAB31_HUMAN	reviewed	Ras-related protein Rab-31 (Ras-related protein Rab-22B)	RAB31 RAB22B	Homo sapiens (Human)	SUBCELLULAR LOCATION: Golgi apparatus, trans-Golgi network {ECO:0000269|PubMed:17189207, ECO:0000269|PubMed:17678623, ECO:0000269|PubMed:19725050, ECO:0000269|PubMed:21586568}. Golgi apparatus, trans-Golgi network membrane {ECO:0000305}; Lipid-anchor {ECO:0000305}; Cytoplasmic side {ECO:0000305}. Early endosome {ECO:0000269|PubMed:17189207, ECO:0000269|PubMed:21586568}. Cytoplasmic vesicle, phago…	Intracellular		Intracellular
RPP30	P78346	RPP30_HUMAN	reviewed	Ribonuclease P protein subunit p30 (RNaseP protein p30) (EC 3.1.26.5) (RNase P subunit 2)	RPP30 RNASEP2	Homo sapiens (Human)	SUBCELLULAR LOCATION: Nucleus, nucleolus {ECO:0000305}.	Intracellular		Intracellular
SET	Q01105	SET_HUMAN	reviewed	Protein SET (HLA-DR-associated protein II) (Inhibitor of granzyme A-activated DNase) (IGAAD) (PHAPII) (Phosphatase 2A inhibitor I2PP2A) (I-2PP2A) (Template-activating factor I) (TAF-I)	SET	Homo sapiens (Human)	SUBCELLULAR LOCATION: Cytoplasm, cytosol. Endoplasmic reticulum. Nucleus, nucleoplasm. Note=In the cytoplasm, found both in the cytosol and associated with the endoplasmic reticulum. The SET complex is associated with the endoplasmic reticulum. Following CTL attack and cleavage by GZMA, moves rapidly to the nucleus, where it is found in the nucleoplasm, avoiding the nucleolus. Similar translocati…	Intracellular		Intracellular
ST7	Q9NRC1	ST7_HUMAN	reviewed	Suppressor of tumorigenicity 7 protein (Protein FAM4A1) (Protein HELG)	ST7 FAM4A1 HELG RAY1	Homo sapiens (Human)	SUBCELLULAR LOCATION: Membrane {ECO:0000305}; Multi-pass membrane protein {ECO:0000305}.				Cell Membrane		Cell Membrane
STAMBP	O95630	STABP_HUMAN	reviewed	STAM-binding protein (EC 3.4.19.-) (Associated molecule with the SH3 domain of STAM) (Endosome-associated ubiquitin isopeptidase)	STAMBP AMSH	Homo sapiens (Human)	SUBCELLULAR LOCATION: Nucleus. Membrane; Peripheral membrane protein. Cytoplasm. Early endosome.	Intracellular		Intracellular
STUB1	Q9UNE7	CHIP_HUMAN	reviewed	E3 ubiquitin-protein ligase CHIP (EC 2.3.2.27) (Antigen NY-CO-7) (CLL-associated antigen KW-8) (Carboxy terminus of Hsp70-interacting protein) (RING-type E3 ubiquitin transferase CHIP) (STIP1 homology and U box-containing protein 1)	STUB1 CHIP PP1131	Homo sapiens (Human)	SUBCELLULAR LOCATION: Cytoplasm {ECO:0000269|PubMed:10330192, ECO:0000269|PubMed:17369820, ECO:0000269|PubMed:23973223}. Nucleus {ECO:0000269|PubMed:23973223}. Note=Translocates to the nucleus in response to inflammatory signals in regulatory T-cells (Treg). {ECO:0000269|PubMed:23973223}.	Intracellular		Intracellular
TFF1	P04155	TFF1_HUMAN	reviewed	Trefoil factor 1 (Breast cancer estrogen-inducible protein) (PNR-2) (Polypeptide P1.A) (hP1.A) (Protein pS2)	TFF1 BCEI PS2	Homo sapiens (Human)	SUBCELLULAR LOCATION: Secreted {ECO:0000269|PubMed:15924415, ECO:0000269|PubMed:3041593}.							Secreted		Secreted
THAP11	Q96EK4	THA11_HUMAN	reviewed	THAP domain-containing protein 11	THAP11 HRIHFB2206	Homo sapiens (Human)	SUBCELLULAR LOCATION: Nucleus {ECO:0000269|PubMed:9853615}. Cytoplasm {ECO:0000250}. Note=May be regulated by shuttling of the protein between the cytoplasm and nucleus. {ECO:0000250}.	Intracellular		Intracellular
USP10	Q14694	UBP10_HUMAN	reviewed	Ubiquitin carboxyl-terminal hydrolase 10 (EC 3.4.19.12) (Deubiquitinating enzyme 10) (Ubiquitin thioesterase 10) (Ubiquitin-specific-processing protease 10)	USP10 KIAA0190	Homo sapiens (Human)	SUBCELLULAR LOCATION: Cytoplasm {ECO:0000269|PubMed:20096447}. Nucleus {ECO:0000269|PubMed:20096447, ECO:0000269|PubMed:24845384}. Early endosome {ECO:0000269|PubMed:19398555}. Note=Cytoplasmic in normal conditions (PubMed:20096447). After DNA damage, translocates to the nucleus following phosphorylation by ATM (PubMed:20096447). {ECO:0000269|PubMed:20096447}.	Intracellular		Intracellular
WNT11	O96014	WNT11_HUMAN	reviewed	Protein Wnt-11	WNT11	Homo sapiens (Human)	SUBCELLULAR LOCATION: Secreted, extracellular space, extracellular matrix.							Secreted		Secreted
MPP6	Q9NZW5	MPP6_HUMAN	reviewed	MAGUK p55 subfamily member 6 (Veli-associated MAGUK 1) (VAM-1)	MPP6 VAM1	Homo sapiens (Human)	SUBCELLULAR LOCATION: Membrane {ECO:0000250}; Peripheral membrane protein {ECO:0000250}.
IKZF1	Q13422	IKZF1_HUMAN	reviewed	DNA-binding protein Ikaros (Ikaros family zinc finger protein 1) (Lymphoid transcription factor LyF-1)	IKZF1 IK1 IKAROS LYF1 ZNFN1A1	Homo sapiens (Human)	SUBCELLULAR LOCATION: Nucleus {ECO:0000269|PubMed:17135265, ECO:0000269|PubMed:21548011, ECO:0000269|PubMed:22106042, ECO:0000269|PubMed:23071339}. Note=In resting lymphocytes, distributed diffusely throughout the nucleus. Localizes to pericentromeric heterochromatin in proliferating cells. This localization requires DNA binding which is regulated by phosphorylation / dephosphorylation events. {E…	Intracellular		Intracellular
BLK	P51451	BLK_HUMAN	reviewed	Tyrosine-protein kinase Blk (EC 2.7.10.2) (B lymphocyte kinase) (p55-Blk)	BLK	Homo sapiens (Human)	SUBCELLULAR LOCATION: Cell membrane {ECO:0000250}; Lipid-anchor {ECO:0000250}. Note=Present and active in lipid rafts. Membrane location is required for the phosphorylation of CD79A and CD79B (By similarity). {ECO:0000250}.				Cell Membrane		Cell Membrane
CDC42EP3	Q9UKI2	BORG2_HUMAN	reviewed	Cdc42 effector protein 3 (Binder of Rho GTPases 2) (MSE55-related Cdc42-binding protein)	CDC42EP3 BORG2 CEP3	Homo sapiens (Human)	SUBCELLULAR LOCATION: Endomembrane system {ECO:0000269|PubMed:11035016}; Peripheral membrane protein {ECO:0000269|PubMed:11035016}. Cytoplasm, cytoskeleton {ECO:0000269|PubMed:11035016}.	Intracellular		Intracellular
DLG5	Q8TDM6	DLG5_HUMAN	reviewed	Disks large homolog 5 (Discs large protein P-dlg) (Placenta and prostate DLG)	DLG5 KIAA0583 PDLG	Homo sapiens (Human)	SUBCELLULAR LOCATION: Cell junction {ECO:0000269|PubMed:12657639, ECO:0000269|PubMed:28169360}. Cell membrane {ECO:0000269|PubMed:12657639}; Peripheral membrane protein {ECO:0000269|PubMed:12657639}. Cell junction, synapse, postsynaptic density {ECO:0000250|UniProtKB:E9Q9R9}. Cytoplasm, cytoskeleton, cilium basal body {ECO:0000250|UniProtKB:E9Q9R9}. Note=Localized at sites of cell-cell contact.	Intracellular		Intracellular	Cell Membrane		Cell Membrane
DMPK	Q09013	DMPK_HUMAN	reviewed	Myotonin-protein kinase (MT-PK) (EC 2.7.11.1) (DM-kinase) (DMK) (DM1 protein kinase) (DMPK) (Myotonic dystrophy protein kinase)	DMPK DM1PK MDPK	Homo sapiens (Human)	SUBCELLULAR LOCATION: Endoplasmic reticulum membrane {ECO:0000250}; Single-pass type IV membrane protein {ECO:0000250}; Cytoplasmic side {ECO:0000250}. Nucleus outer membrane {ECO:0000305}; Single-pass type IV membrane protein {ECO:0000305}; Cytoplasmic side {ECO:0000305}. Mitochondrion outer membrane {ECO:0000305}; Single-pass type IV membrane protein {ECO:0000305}. Sarcoplasmic reticulum membra…	Intracellular		Intracellular	Cell Membrane		Cell Membrane
MAPK4	P31152	MK04_HUMAN	reviewed	Mitogen-activated protein kinase 4 (MAP kinase 4) (MAPK 4) (EC 2.7.11.24) (Extracellular signal-regulated kinase 4) (ERK-4) (MAP kinase isoform p63) (p63-MAPK)	MAPK4 ERK4 PRKM4	Homo sapiens (Human)	SUBCELLULAR LOCATION: Cytoplasm {ECO:0000250}. Nucleus {ECO:0000250}. Note=Translocates to the cytoplasm following interaction with MAPKAPK5. {ECO:0000250}.	Intracellular		Intracellular
MDFI	Q99750	MDFI_HUMAN	reviewed	MyoD family inhibitor (Myogenic repressor I-mf)	MDFI	Homo sapiens (Human)	SUBCELLULAR LOCATION: Nucleus {ECO:0000250}. Cytoplasm {ECO:0000250}.	Intracellular		Intracellular
PRKCE	Q02156	KPCE_HUMAN	reviewed	Protein kinase C epsilon type (EC 2.7.11.13) (nPKC-epsilon)	PRKCE PKCE	Homo sapiens (Human)	SUBCELLULAR LOCATION: Cytoplasm {ECO:0000269|PubMed:17603037}. Cytoplasm, cytoskeleton {ECO:0000269|PubMed:17603037}. Cell membrane {ECO:0000269|PubMed:17603037}. Cytoplasm, perinuclear region {ECO:0000250}. Nucleus {ECO:0000250}. Note=Translocated to plasma membrane in epithelial cells stimulated by HGF. Associated with the Golgi at the perinuclear site in pre-passage fibroblasts (By similarity)…	Intracellular		Intracellular	Cell Membrane		Cell Membrane
CRYAA	P02489	CRYAA_HUMAN	reviewed	Alpha-crystallin A chain (Heat shock protein beta-4) (HspB4) [Cleaved into: Alpha-crystallin A(1-172); Alpha-crystallin A(1-168); Alpha-crystallin A(1-162)]	CRYAA CRYA1 HSPB4	Homo sapiens (Human)	SUBCELLULAR LOCATION: Cytoplasm {ECO:0000269|PubMed:19464326}. Nucleus {ECO:0000269|PubMed:19464326}. Note=Translocates to the nucleus during heat shock and resides in sub-nuclear structures known as SC35 speckles or nuclear splicing speckles.	Intracellular		Intracellular
TTC4	O95801	TTC4_HUMAN	reviewed	Tetratricopeptide repeat protein 4 (TPR repeat protein 4)	TTC4 My044	Homo sapiens (Human)	SUBCELLULAR LOCATION: Nucleus {ECO:0000269|PubMed:18320024, ECO:0000269|PubMed:29251827}. Nucleus, nucleoplasm {ECO:0000269|PubMed:18320024}. Cytoplasm {ECO:0000269|PubMed:29251827}. Note=Predominantly nuclear in the G1 and S phases of cell cycle and is evenly distributed between the nucleus and cytoplasm in the G2 phase (By similarity). MSL1 can promote its nuclear localization (By similarity). …	Intracellular		Intracellular
WNT10B	O00744	WN10B_HUMAN	reviewed	Protein Wnt-10b (Protein Wnt-12)	WNT10B WNT12	Homo sapiens (Human)	SUBCELLULAR LOCATION: Secreted, extracellular space, extracellular matrix {ECO:0000305}. Secreted {ECO:0000269|PubMed:26902720}.							Secreted		Secreted
FEZ1	Q99689	FEZ1_HUMAN	reviewed	Fasciculation and elongation protein zeta-1 (Zygin I) (Zygin-1)	FEZ1	Homo sapiens (Human)	SUBCELLULAR LOCATION: Cytoplasm, cytoskeleton, microtubule organizing center, centrosome {ECO:0000269|PubMed:18439996}. Cell membrane {ECO:0000250}. Note=Colocalizes with both, alpha- and gamma-tubulin. Translocated from the plasma membrane to the cytoplasm by activation of the PKC zeta (By similarity). {ECO:0000250}.	Intracellular		Intracellular	Cell Membrane		Cell Membrane
LZTS1,FEZ1	Q9Y250	LZTS1_HUMAN	reviewed	Leucine zipper putative tumor suppressor 1 (F37/esophageal cancer-related gene-coding leucine-zipper motif) (Fez1)	LZTS1 FEZ1	Homo sapiens (Human)	SUBCELLULAR LOCATION: Cytoplasm {ECO:0000250}. Cell membrane {ECO:0000250}. Cell projection, dendritic spine {ECO:0000250}. Cell junction, synapse, postsynaptic density {ECO:0000250}. Cell junction, synapse {ECO:0000250}. Note=Associated with the plasma membrane and with microtubules. Detected in dendritic spines, especially in the postsynaptic density (By similarity). {ECO:0000250}.	Intracellular		Intracellular	Cell Membrane		Cell Membrane
ERMN	Q8TAM6	ERMIN_HUMAN	reviewed	Ermin (Juxtanodin) (JN)	ERMN KIAA1189	Homo sapiens (Human)	SUBCELLULAR LOCATION: Cytoplasm, cytoskeleton {ECO:0000250}.	Intracellular		Intracellular
ESCO2	Q56NI9	ESCO2_HUMAN	reviewed	N-acetyltransferase ESCO2 (EC 2.3.1.-) (Establishment factor-like protein 2) (EFO2) (EFO2p) (hEFO2) (Establishment of cohesion 1 homolog 2) (ECO1 homolog 2)	ESCO2	Homo sapiens (Human)	SUBCELLULAR LOCATION: Nucleus {ECO:0000269|PubMed:15958495, ECO:0000269|PubMed:19907496}. Chromosome {ECO:0000269|PubMed:15958495, ECO:0000269|PubMed:19907496}. Note=Nuclear in interphase cells, excluded from chromosomes during metaphase but reassociates with chromosomes in telophase. {ECO:0000269|PubMed:15958495}.	Intracellular		Intracellular
NAP1L3	Q99457	NP1L3_HUMAN	reviewed	Nucleosome assembly protein 1-like 3	NAP1L3 BNAP	Homo sapiens (Human)	SUBCELLULAR LOCATION: Nucleus {ECO:0000250}.	Intracellular		Intracellular
ZNF496	Q96IT1	ZN496_HUMAN	reviewed	Zinc finger protein 496 (Zinc finger protein with KRAB and SCAN domains 17)	ZNF496 ZKSCAN17	Homo sapiens (Human)	SUBCELLULAR LOCATION: Nucleus {ECO:0000255|PROSITE-ProRule:PRU00187}.	Intracellular		Intracellular
PLK4	O00444	PLK4_HUMAN	reviewed	Serine/threonine-protein kinase PLK4 (EC 2.7.11.21) (Polo-like kinase 4) (PLK-4) (Serine/threonine-protein kinase 18) (Serine/threonine-protein kinase Sak)	PLK4 SAK STK18	Homo sapiens (Human)	SUBCELLULAR LOCATION: Cytoplasm, cytoskeleton, microtubule organizing center, centrosome, centriole {ECO:0000269|PubMed:22020124, ECO:0000269|PubMed:27246242, ECO:0000269|PubMed:27796307}. Nucleus, nucleolus {ECO:0000250}. Cleavage furrow. Note=Component of the deuterosome, a structure that promotes de novo centriole amplification in multiciliated cells that can generate more than 100 centrioles.…	Intracellular		Intracellular
RPS6KA2	Q15349	KS6A2_HUMAN	reviewed	Ribosomal protein S6 kinase alpha-2 (S6K-alpha-2) (EC 2.7.11.1) (90 kDa ribosomal protein S6 kinase 2) (p90-RSK 2) (p90RSK2) (MAP kinase-activated protein kinase 1c) (MAPK-activated protein kinase 1c) (MAPKAP kinase 1c) (MAPKAPK-1c) (Ribosomal S6 kinase 3) (RSK-3) (pp90RSK3)	RPS6KA2 MAPKAPK1C RSK3	Homo sapiens (Human)	SUBCELLULAR LOCATION: Nucleus {ECO:0000269|PubMed:7623830}. Cytoplasm {ECO:0000269|PubMed:7623830}.	Intracellular		Intracellular
NLK	Q9UBE8	NLK_HUMAN	reviewed	Serine/threonine-protein kinase NLK (EC 2.7.11.24) (Nemo-like kinase) (Protein LAK1)	NLK LAK1	Homo sapiens (Human)	SUBCELLULAR LOCATION: Nucleus {ECO:0000250}. Cytoplasm {ECO:0000250}. Note=Predominantly nuclear. A smaller fraction is cytoplasmic (By similarity). {ECO:0000250}.	Intracellular		Intracellular
ALKBH2	Q6NS38	ALKB2_HUMAN	reviewed	DNA oxidative demethylase ALKBH2 (EC 1.14.11.33) (Alkylated DNA repair protein alkB homolog 2) (Alpha-ketoglutarate-dependent dioxygenase alkB homolog 2) (Oxy DC1)	ALKBH2 ABH2	Homo sapiens (Human)	SUBCELLULAR LOCATION: Nucleus {ECO:0000269|PubMed:12486230, ECO:0000269|PubMed:12594517}. Note=Detected in replication foci during S-phase.	Intracellular		Intracellular
MLIP	Q5VWP3	MLIP_HUMAN	reviewed	Muscular LMNA-interacting protein (Cardiac Isl1-interacting protein) (CIP) (Muscular-enriched A-type laminin-interacting protein)	MLIP C6orf142 Cip	Homo sapiens (Human)	SUBCELLULAR LOCATION: Nucleus {ECO:0000250|UniProtKB:Q5FW52}. Nucleus envelope {ECO:0000250|UniProtKB:Q5FW52}. Nucleus, PML body {ECO:0000250|UniProtKB:Q5FW52}. Cell membrane, sarcolemma {ECO:0000250|UniProtKB:Q5FW52}; Peripheral membrane protein {ECO:0000250|UniProtKB:Q5FW52}; Cytoplasmic side {ECO:0000250|UniProtKB:Q5FW52}.	Intracellular		Intracellular	Cell Membrane		Cell Membrane
CHST2	Q9Y4C5	CHST2_HUMAN	reviewed	Carbohydrate sulfotransferase 2 (EC 2.8.2.-) (Galactose/N-acetylglucosamine/N-acetylglucosamine 6-O-sulfotransferase 2) (GST-2) (N-acetylglucosamine 6-O-sulfotransferase 1) (GlcNAc6ST-1) (Gn6ST-1)	CHST2 GN6ST	Homo sapiens (Human)	SUBCELLULAR LOCATION: Golgi apparatus, trans-Golgi network membrane {ECO:0000269|PubMed:12855678, ECO:0000269|PubMed:22260995}; Single-pass type II membrane protein {ECO:0000269|PubMed:12855678, ECO:0000269|PubMed:22260995}.	Intracellular		Intracellular	Cell Membrane		Cell Membrane
MTFR2	Q6P444	MTFR2_HUMAN	reviewed	Mitochondrial fission regulator 2 (DUF729 domain-containing protein 1)	MTFR2 DUFD1 FAM54A	Homo sapiens (Human)	SUBCELLULAR LOCATION: Mitochondrion {ECO:0000250}. Note=Associated with membranes. {ECO:0000250}.	Intracellular		Intracellular
MICALL2	Q8IY33	MILK2_HUMAN	reviewed	MICAL-like protein 2 (Junctional Rab13-binding protein) (Molecule interacting with CasL-like 2) (MICAL-L2)	MICALL2 JRAB	Homo sapiens (Human)	SUBCELLULAR LOCATION: Cell membrane {ECO:0000250}; Peripheral membrane protein {ECO:0000250}. Cell junction, tight junction {ECO:0000250}. Recycling endosome {ECO:0000250}. Cell projection {ECO:0000250}. Cytoplasm, cytoskeleton {ECO:0000250}. Cytoplasm, cytosol {ECO:0000250}.	Intracellular		Intracellular	Cell Membrane		Cell Membrane
MRPS26	Q9BYN8	RT26_HUMAN	reviewed	28S ribosomal protein S26, mitochondrial (MRP-S26) (S26mt) (28S ribosomal protein S13, mitochondrial) (MRP-S13) (S13mt) (Mitochondrial small ribosomal subunit protein mS26)	MRPS26 C20orf193 RPMS13	Homo sapiens (Human)	SUBCELLULAR LOCATION: Mitochondrion {ECO:0000269|PubMed:25838379}.	Intracellular		Intracellular
PABPN1L	A6NDY0	EPAB2_HUMAN	reviewed	Embryonic polyadenylate-binding protein 2 (Embryonic poly(A)-binding protein 2) (ePABP-2) (ePABP2) (Embryonic poly(A)-binding protein type II) (Poly(A)-binding protein nuclear-like 1)	PABPN1L EPABP2 PABPNL1	Homo sapiens (Human)	SUBCELLULAR LOCATION: Cytoplasm {ECO:0000250}.	Intracellular		Intracellular
RIPK4	P57078	RIPK4_HUMAN	reviewed	Receptor-interacting serine/threonine-protein kinase 4 (EC 2.7.11.1) (Ankyrin repeat domain-containing protein 3) (PKC-delta-interacting protein kinase)	RIPK4 ANKRD3 DIK	Homo sapiens (Human)	SUBCELLULAR LOCATION: Cytoplasm. Membrane {ECO:0000250}; Peripheral membrane protein {ECO:0000250}.	Intracellular		Intracellular
RMND5A	Q9H871	RMD5A_HUMAN	reviewed	E3 ubiquitin-protein transferase RMND5A (EC 2.3.2.27) (P44CTLH) (Protein RMD5 homolog A)	RMND5A	Homo sapiens (Human)	SUBCELLULAR LOCATION: Nucleus, nucleoplasm {ECO:0000269|PubMed:17467196, ECO:0000269|PubMed:24143168, ECO:0000269|PubMed:25793641}. Cytoplasm {ECO:0000269|PubMed:17467196, ECO:0000269|PubMed:24143168, ECO:0000269|PubMed:25793641}.	Intracellular		Intracellular
RUFY2	Q8WXA3	RUFY2_HUMAN	reviewed	RUN and FYVE domain-containing protein 2 (Rab4-interacting protein related)	RUFY2 KIAA1537 RABIP4R	Homo sapiens (Human)	SUBCELLULAR LOCATION: Nucleus {ECO:0000250}.	Intracellular		Intracellular
SNRNP27	Q8WVK2	SNR27_HUMAN	reviewed	U4/U6.U5 small nuclear ribonucleoprotein 27 kDa protein (U4/U6.U5 snRNP 27 kDa protein) (U4/U6.U5-27K) (Nucleic acid-binding protein RY-1) (U4/U6.U5 tri-snRNP-associated 27 kDa protein) (27K) (U4/U6.U5 tri-snRNP-associated protein 3)	SNRNP27	Homo sapiens (Human)	SUBCELLULAR LOCATION: Nucleus {ECO:0000305}.	Intracellular		Intracellular
EIF3D	O15371	EIF3D_HUMAN	reviewed	Eukaryotic translation initiation factor 3 subunit D (eIF3d) (Eukaryotic translation initiation factor 3 subunit 7) (eIF-3-zeta) (eIF3 p66)	EIF3D EIF3S7	Homo sapiens (Human)	SUBCELLULAR LOCATION: Cytoplasm {ECO:0000255|HAMAP-Rule:MF_03003}.	Intracellular		Intracellular
RACK1	P63244	RACK1_HUMAN	reviewed	Receptor of activated protein C kinase 1 (Cell proliferation-inducing gene 21 protein) (Guanine nucleotide-binding protein subunit beta-2-like 1) (Guanine nucleotide-binding protein subunit beta-like protein 12.3) (Human lung cancer oncogene 7 protein) (HLC-7) (Receptor for activated C kinase) (Small ribosomal subunit protein RACK1) [Cleaved into: Receptor of activated protein C kinase 1, N-termi…	RACK1 GNB2L1 HLC7 PIG21	Homo sapiens (Human)	SUBCELLULAR LOCATION: Cell membrane {ECO:0000269|PubMed:11312657, ECO:0000269|PubMed:17956333}; Peripheral membrane protein. Cytoplasm {ECO:0000269|PubMed:10849009, ECO:0000269|PubMed:11279199, ECO:0000269|PubMed:12958311, ECO:0000269|PubMed:19785988, ECO:0000269|PubMed:20499158, ECO:0000269|PubMed:20573744}. Cytoplasm, perinuclear region {ECO:0000269|PubMed:11279199, ECO:0000269|PubMed:12958311}…	Intracellular		Intracellular	Cell Membrane		Cell Membrane
ILK	Q13418	ILK_HUMAN	reviewed	Integrin-linked protein kinase (EC 2.7.11.1) (59 kDa serine/threonine-protein kinase) (ILK-1) (ILK-2) (p59ILK)	ILK ILK1 ILK2	Homo sapiens (Human)	SUBCELLULAR LOCATION: Cell junction, focal adhesion {ECO:0000269|PubMed:11402068, ECO:0000269|PubMed:12167643}. Cell membrane; Peripheral membrane protein; Cytoplasmic side {ECO:0000269|PubMed:11402068}. Cell projection, lamellipodium {ECO:0000250|UniProtKB:O55222}. Cytoplasm, myofibril, sarcomere {ECO:0000269|PubMed:11402068}.	Intracellular		Intracellular	Cell Membrane		Cell Membrane
LZTR1	Q8N653	LZTR1_HUMAN	reviewed	Leucine-zipper-like transcriptional regulator 1 (LZTR-1)	LZTR1 TCFL2	Homo sapiens (Human)	SUBCELLULAR LOCATION: Endomembrane system {ECO:0000269|PubMed:30442762, ECO:0000269|PubMed:30442766}. Recycling endosome {ECO:0000269|PubMed:30442762}. Golgi apparatus {ECO:0000269|PubMed:16356934, ECO:0000269|PubMed:30481304}.	Intracellular		Intracellular
MPST	P25325	THTM_HUMAN	reviewed	3-mercaptopyruvate sulfurtransferase (MST) (EC 2.8.1.2)	MPST TST2	Homo sapiens (Human)	SUBCELLULAR LOCATION: Cytoplasm {ECO:0000250|UniProtKB:P97532}. Mitochondrion {ECO:0000250|UniProtKB:P97532}. Cell junction, synapse, synaptosome {ECO:0000250|UniProtKB:Q99J99}.	Intracellular		Intracellular
PIAS4	Q8N2W9	PIAS4_HUMAN	reviewed	E3 SUMO-protein ligase PIAS4 (EC 2.3.2.27) (PIASy) (Protein inhibitor of activated STAT protein 4) (Protein inhibitor of activated STAT protein gamma) (PIAS-gamma) (RING-type E3 ubiquitin transferase PIAS4)	PIAS4 PIASG	Homo sapiens (Human)	SUBCELLULAR LOCATION: Nucleus, PML body {ECO:0000269|PubMed:11248056, ECO:0000269|PubMed:12727872, ECO:0000269|PubMed:15831457}. Note=Colocalizes with SUMO1 and TCF7L2/TCF4 and LEF1 in a subset of PML (promyelocytic leukemia) nuclear bodies.	Intracellular		Intracellular
KATNBL1	Q9H079	KTBL1_HUMAN	reviewed	KATNB1-like protein 1 (Katanin p80 subunit B-like 1)	KATNBL1 C15orf29	Homo sapiens (Human)	SUBCELLULAR LOCATION: Nucleus {ECO:0000269|PubMed:26929214}. Cytoplasm, cytoskeleton, spindle pole {ECO:0000269|PubMed:26929214}. Note=Localizes to the spindle poles only during mitosis. Sequestered to the nucleus during interphase. {ECO:0000269|PubMed:26929214}.	Intracellular		Intracellular
C6orf89	Q6UWU4	CF089_HUMAN	reviewed	Bombesin receptor-activated protein C6orf89 (Amfion)	C6orf89 BRAP UNQ177/PRO203	Homo sapiens (Human)	SUBCELLULAR LOCATION: [Isoform 1]: Golgi apparatus membrane {ECO:0000269|PubMed:23460338}; Single-pass type II membrane protein {ECO:0000269|PubMed:23460338}. Midbody {ECO:0000269|PubMed:23460338}.; SUBCELLULAR LOCATION: [Isoform 2]: Golgi apparatus membrane {ECO:0000269|PubMed:23460338}; Single-pass type II membrane protein {ECO:0000269|PubMed:23460338}. Midbody {ECO:0000269|PubMed:23460338}.; S…	Intracellular		Intracellular	Cell Membrane		Cell Membrane
C9orf24	Q8NCR6	SMRP1_HUMAN	reviewed	Spermatid-specific manchette-related protein 1 (Ciliated bronchial epithelial protein 1) (Testis development protein NYD-SP22)	SMRP1 C9orf24 CBE1	Homo sapiens (Human)	SUBCELLULAR LOCATION: Cytoplasm, cytoskeleton {ECO:0000250}. Nucleus {ECO:0000269|PubMed:15242845}. Cytoplasm {ECO:0000269|PubMed:15242845}. Note=Localizes to the manchette in elongating spermatids (By similarity). Predominantly perinuclear in bronchial epithelial cells but also detected in the nucleus in some primary epithelial cells and in a number of cell lines. {ECO:0000250}.	Intracellular		Intracellular
COX7B	P24311	COX7B_HUMAN	reviewed	Cytochrome c oxidase subunit 7B, mitochondrial (Cytochrome c oxidase polypeptide VIIb)	COX7B	Homo sapiens (Human)	SUBCELLULAR LOCATION: Mitochondrion inner membrane {ECO:0000269|PubMed:30030519}; Single-pass membrane protein {ECO:0000269|PubMed:30030519}.	Intracellular		Intracellular	Cell Membrane		Cell Membrane
CSPP1	Q1MSJ5	CSPP1_HUMAN	reviewed	Centrosome and spindle pole-associated protein 1	CSPP1 CSPP	Homo sapiens (Human)	SUBCELLULAR LOCATION: Cytoplasm, cytoskeleton, microtubule organizing center, centrosome. Cytoplasm, cytoskeleton, spindle. Cytoplasm, cytoskeleton, spindle pole {ECO:0000250}. Note=Associated with mitotic spindles.	Intracellular		Intracellular
DBH	P09172	DOPO_HUMAN	reviewed	Dopamine beta-hydroxylase (EC 1.14.17.1) (Dopamine beta-monooxygenase) [Cleaved into: Soluble dopamine beta-hydroxylase]	DBH	Homo sapiens (Human)	SUBCELLULAR LOCATION: [Soluble dopamine beta-hydroxylase]: Cytoplasmic vesicle, secretory vesicle lumen {ECO:0000269|PubMed:7961964}. Cytoplasmic vesicle, secretory vesicle, chromaffin granule lumen {ECO:0000269|PubMed:7961964}. Secreted {ECO:0000269|PubMed:7961964, ECO:0000269|PubMed:8546710}.; SUBCELLULAR LOCATION: Cytoplasmic vesicle, secretory vesicle membrane {ECO:0000269|PubMed:7961964}; Si…	Intracellular		Intracellular	Cell Membrane		Cell Membrane	Secreted		Secreted
TMEM126A	Q9H061	T126A_HUMAN	reviewed	Transmembrane protein 126A	TMEM126A	Homo sapiens (Human)	SUBCELLULAR LOCATION: Mitochondrion inner membrane {ECO:0000269|PubMed:19327736, ECO:0000269|PubMed:23500070}; Multi-pass membrane protein {ECO:0000269|PubMed:19327736, ECO:0000269|PubMed:23500070}.	Intracellular		Intracellular	Cell Membrane		Cell Membrane
RIPPLY3	P57055	DSCR6_HUMAN	reviewed	Protein ripply3 (Down syndrome critical region protein 6)	RIPPLY3 DSCR6	Homo sapiens (Human)	SUBCELLULAR LOCATION: Nucleus {ECO:0000250}.	Intracellular		Intracellular
ERCC3	P19447	ERCC3_HUMAN	reviewed	General transcription and DNA repair factor IIH helicase subunit XPB (TFIIH subunit XPB) (EC 3.6.4.12) (Basic transcription factor 2 89 kDa subunit) (BTF2 p89) (DNA excision repair protein ERCC-3) (DNA repair protein complementing XP-B cells) (TFIIH basal transcription factor complex 89 kDa subunit) (TFIIH 89 kDa subunit) (TFIIH p89) (Xeroderma pigmentosum group B-complementing protein)	ERCC3 XPB XPBC	Homo sapiens (Human)	SUBCELLULAR LOCATION: Nucleus.	Intracellular		Intracellular
KANSL3	Q9P2N6	KANL3_HUMAN	reviewed	KAT8 regulatory NSL complex subunit 3 (NSL complex protein NSL3) (Non-specific lethal 3 homolog) (Serum inhibited-related protein) (Testis development protein PRTD)	KANSL3 KIAA1310 NSL3 PRTD SI1	Homo sapiens (Human)	SUBCELLULAR LOCATION: Nucleus {ECO:0000269|PubMed:20018852}.	Intracellular		Intracellular
TMEM168	Q9H0V1	TM168_HUMAN	reviewed	Transmembrane protein 168	TMEM168	Homo sapiens (Human)	SUBCELLULAR LOCATION: Membrane {ECO:0000305}; Multi-pass membrane protein {ECO:0000305}.				Cell Membrane		Cell Membrane
ROGDI	Q9GZN7	ROGDI_HUMAN	reviewed	Protein rogdi homolog	ROGDI	Homo sapiens (Human)	SUBCELLULAR LOCATION: Nucleus envelope {ECO:0000269|PubMed:22482807}. Cell junction, synapse, presynapse {ECO:0000250|UniProtKB:Q4V7D2}. Cell projection, axon {ECO:0000250|UniProtKB:Q4V7D2}. Perikaryon {ECO:0000250|UniProtKB:Q4V7D2}. Cell projection, dendrite {ECO:0000250|UniProtKB:Q4V7D2}. Cytoplasmic vesicle, secretory vesicle, synaptic vesicle {ECO:0000250|UniProtKB:Q4V7D2}. Note=Detected prim…	Intracellular		Intracellular
GJE1	A6NN92	CXE1_HUMAN	reviewed	Putative gap junction epsilon-1 protein (Connexin-23) (Cx23)	GJE1	Homo sapiens (Human)	SUBCELLULAR LOCATION: Cell membrane {ECO:0000305}; Multi-pass membrane protein {ECO:0000255}.				Cell Membrane		Cell Membrane
ADGRA1	Q86SQ6	AGRA1_HUMAN	reviewed	Adhesion G protein-coupled receptor A1 (G-protein coupled receptor 123)	ADGRA1 GPR123 KIAA1828	Homo sapiens (Human)	SUBCELLULAR LOCATION: Membrane {ECO:0000255}; Multi-pass membrane protein {ECO:0000255}.				Cell Membrane		Cell Membrane
HARS2	P49590	SYHM_HUMAN	reviewed	Histidine--tRNA ligase, mitochondrial (EC 6.1.1.21) (Histidine--tRNA ligase-like) (Histidyl-tRNA synthetase) (HisRS)	HARS2 HARSL HARSR HO3	Homo sapiens (Human)	SUBCELLULAR LOCATION: Mitochondrion {ECO:0000269|PubMed:21464306}.	Intracellular		Intracellular
THG1L	Q9NWX6	THG1_HUMAN	reviewed	Probable tRNA(His) guanylyltransferase (EC 2.7.7.79) (Interphase cytoplasmic foci protein 45) (tRNA-histidine guanylyltransferase)	THG1L ICF45	Homo sapiens (Human)	SUBCELLULAR LOCATION: Cytoplasm {ECO:0000269|PubMed:15459185}. Note=Found near the nuclear membrane.	Intracellular		Intracellular
LIMK2	P53671	LIMK2_HUMAN	reviewed	LIM domain kinase 2 (LIMK-2) (EC 2.7.11.1)	LIMK2	Homo sapiens (Human)	SUBCELLULAR LOCATION: Cytoplasm {ECO:0000269|PubMed:8954941}. Nucleus {ECO:0000269|PubMed:8954941}. Cytoplasm, cytoskeleton, spindle {ECO:0000269|PubMed:22328514}.; SUBCELLULAR LOCATION: [Isoform LIMK2a]: Cytoplasm {ECO:0000269|PubMed:8954941}. Nucleus {ECO:0000269|PubMed:8954941}. Note=Isoform LIMK2a is distributed in the cytoplasm and the nucleus. {ECO:0000269|PubMed:8954941}.; SUBCELLULAR LOCA…	Intracellular		Intracellular
MRPL28	Q13084	RM28_HUMAN	reviewed	39S ribosomal protein L28, mitochondrial (L28mt) (MRP-L28) (Melanoma antigen p15) (Melanoma-associated antigen recognized by T-lymphocytes) (Mitochondrial large ribosomal subunit protein bL28m)	MRPL28 MAAT1	Homo sapiens (Human)	SUBCELLULAR LOCATION: Mitochondrion {ECO:0000269|PubMed:25278503, ECO:0000269|PubMed:28892042}.	Intracellular		Intracellular
NECAP2	Q9NVZ3	NECP2_HUMAN	reviewed	Adaptin ear-binding coat-associated protein 2 (NECAP endocytosis-associated protein 2) (NECAP-2)	NECAP2	Homo sapiens (Human)	SUBCELLULAR LOCATION: Cytoplasmic vesicle, clathrin-coated vesicle membrane {ECO:0000250}. Cell membrane {ECO:0000250}. Note=Colocalizes with AP-2 at the plasma membrane. {ECO:0000250}.	Intracellular		Intracellular	Cell Membrane		Cell Membrane
NT5C3A	Q9H0P0	5NT3A_HUMAN	reviewed	Cytosolic 5'-nucleotidase 3A (EC 3.1.3.5) (7-methylguanosine phosphate-specific 5'-nucleotidase) (7-methylguanosine nucleotidase) (EC 3.1.3.91) (Cytosolic 5'-nucleotidase 3) (Cytosolic 5'-nucleotidase III) (cN-III) (Pyrimidine 5'-nucleotidase 1) (P5'N-1) (P5N-1) (PN-I) (Uridine 5'-monophosphate hydrolase 1) (p36)	NT5C3A NT5C3 P5N1 UMPH1 HSPC233	Homo sapiens (Human)	SUBCELLULAR LOCATION: Cytoplasm {ECO:0000305}.; SUBCELLULAR LOCATION: [Isoform 2]: Endoplasmic reticulum.	Intracellular		Intracellular
NUDC	Q9Y266	NUDC_HUMAN	reviewed	Nuclear migration protein nudC (Nuclear distribution protein C homolog)	NUDC	Homo sapiens (Human)	SUBCELLULAR LOCATION: Cytoplasm, cytoskeleton. Nucleus. Note=In a filamentous pattern adjacent to the nucleus of migrating cerebellar granule cells. Colocalizes with tubulin and dynein and with the microtubule organizing center. Distributed throughout the cytoplasm of non-migrating cells. A small proportion is nuclear, in a punctate pattern.	Intracellular		Intracellular
OSBPL5	Q9H0X9	OSBL5_HUMAN	reviewed	Oxysterol-binding protein-related protein 5 (ORP-5) (OSBP-related protein 5) (Oxysterol-binding protein homolog 1)	OSBPL5 KIAA1534 OBPH1 ORP5	Homo sapiens (Human)	SUBCELLULAR LOCATION: Endoplasmic reticulum membrane {ECO:0000269|PubMed:21220512, ECO:0000269|PubMed:26206935}; Single-pass membrane protein {ECO:0000269|PubMed:21220512}. Note=Localizes to endoplasmic reticulum-plasma membrane contact sites (EPCS). Localizes to the cortical endoplasmic reticulum at the EPCS. {ECO:0000269|PubMed:26206935, ECO:0000269|PubMed:30220461}.	Intracellular		Intracellular	Cell Membrane		Cell Membrane
PTPRN2	Q92932	PTPR2_HUMAN	reviewed	Receptor-type tyrosine-protein phosphatase N2 (R-PTP-N2) (EC 3.1.3.-) (EC 3.1.3.48) (Islet cell autoantigen-related protein) (IAR) (ICAAR) (Phogrin) [Cleaved into: IA-2beta60]	PTPRN2 KIAA0387	Homo sapiens (Human)	SUBCELLULAR LOCATION: Cytoplasmic vesicle, secretory vesicle membrane {ECO:0000250|UniProtKB:P80560}; Single-pass type I membrane protein {ECO:0000250|UniProtKB:P80560}. Cytoplasmic vesicle, secretory vesicle, synaptic vesicle membrane {ECO:0000250|UniProtKB:P80560}; Single-pass type I membrane protein {ECO:0000250|UniProtKB:P80560}. Note=Predominantly found on dense-core secretory granules. Sort…	Intracellular		Intracellular	Cell Membrane		Cell Membrane
RWDD3	Q9Y3V2	RWDD3_HUMAN	reviewed	RWD domain-containing protein 3 (RWD domain-containing sumoylation enhancer) (RSUME)	RWDD3 RSUME	Homo sapiens (Human)	SUBCELLULAR LOCATION: Nucleus {ECO:0000269|PubMed:17956732}. Cytoplasm {ECO:0000269|PubMed:17956732}. Note=Colocalizes with UBC9/UBE2I in nuclear spots. {ECO:0000269|PubMed:17956732}.	Intracellular		Intracellular
TSSK2	Q96PF2	TSSK2_HUMAN	reviewed	Testis-specific serine/threonine-protein kinase 2 (TSK-2) (TSK2) (TSSK-2) (Testis-specific kinase 2) (EC 2.7.11.1) (DiGeorge syndrome protein G) (DGS-G) (Serine/threonine-protein kinase 22B)	TSSK2 DGSG SPOGA2 STK22B	Homo sapiens (Human)	SUBCELLULAR LOCATION: Cytoplasm {ECO:0000250}. Cytoplasm, cytoskeleton, microtubule organizing center, centrosome, centriole {ECO:0000269|PubMed:18495105}. Note=Present in the cytoplasm of elongating spermatids. In spermatozoa, localizes in the equatorial segment, neck, the midpiece and in a specific sperm head compartment (By similarity). In spermatids, concentrates in centrioles during flagello…	Intracellular		Intracellular
EMC2	Q15006	EMC2_HUMAN	reviewed	ER membrane protein complex subunit 2 (Tetratricopeptide repeat protein 35) (TPR repeat protein 35)	EMC2 KIAA0103 TTC35	Homo sapiens (Human)	SUBCELLULAR LOCATION: Nucleus {ECO:0000250}. Cytoplasm {ECO:0000269|PubMed:22119785}.	Intracellular		Intracellular
ZNF346	Q9UL40	ZN346_HUMAN	reviewed	Zinc finger protein 346 (Just another zinc finger protein)	ZNF346 JAZ	Homo sapiens (Human)	SUBCELLULAR LOCATION: Nucleus, nucleolus {ECO:0000269|PubMed:15254228}. Cytoplasm {ECO:0000269|PubMed:15254228}. Note=Nuclear at steady state, primarily in the nucleolus. Shuttles between the nucleus and cytoplasm when associated with XPO5.	Intracellular		Intracellular
ZNF654	Q8IZM8	ZN654_HUMAN	reviewed	Zinc finger protein 654 (Melanoma-associated antigen)	ZNF654	Homo sapiens (Human)	SUBCELLULAR LOCATION: Nucleus {ECO:0000305}.	Intracellular		Intracellular
HLF	Q16534	HLF_HUMAN	reviewed	Hepatic leukemia factor	HLF	Homo sapiens (Human)	SUBCELLULAR LOCATION: Nucleus {ECO:0000305}.	Intracellular		Intracellular
CCDC68	Q9H2F9	CCD68_HUMAN	reviewed	Coiled-coil domain-containing protein 68 (Cutaneous T-cell lymphoma-associated antigen se57-1) (CTCL-associated antigen se57-1)	CCDC68	Homo sapiens (Human)	SUBCELLULAR LOCATION: Cytoplasm, cytoskeleton, microtubule organizing center, centrosome, centriole {ECO:0000269|PubMed:28422092}. Note=Localizes to the subdistal appendages of centrioles (PubMed:28422092). {ECO:0000269|PubMed:28422092}.	Intracellular		Intracellular
CUX2	O14529	CUX2_HUMAN	reviewed	Homeobox protein cut-like 2 (Homeobox protein cux-2)	CUX2 CUTL2 KIAA0293	Homo sapiens (Human)	SUBCELLULAR LOCATION: Nucleus {ECO:0000255|PROSITE-ProRule:PRU00108, ECO:0000255|PROSITE-ProRule:PRU00374}.	Intracellular		Intracellular
MRPL1	Q9BYD6	RM01_HUMAN	reviewed	39S ribosomal protein L1, mitochondrial (L1mt) (MRP-L1) (Mitochondrial large ribosomal subunit protein uL1m)	MRPL1 BM-022	Homo sapiens (Human)	SUBCELLULAR LOCATION: Mitochondrion {ECO:0000250|UniProtKB:A6QPQ5, ECO:0000305|PubMed:11279069}.	Intracellular		Intracellular
GOLT1A	Q6ZVE7	GOT1A_HUMAN	reviewed	Vesicle transport protein GOT1A (Golgi transport 1 homolog A) (hGOT1b)	GOLT1A GOT1B	Homo sapiens (Human)	SUBCELLULAR LOCATION: Golgi apparatus membrane {ECO:0000250}; Multi-pass membrane protein {ECO:0000250}.	Intracellular		Intracellular	Cell Membrane		Cell Membrane
AGT	P01019	ANGT_HUMAN	reviewed	Angiotensinogen (Serpin A8) [Cleaved into: Angiotensin-1 (Angiotensin 1-10) (Angiotensin I) (Ang I); Angiotensin-2 (Angiotensin 1-8) (Angiotensin II) (Ang II); Angiotensin-3 (Angiotensin 2-8) (Angiotensin III) (Ang III) (Des-Asp[1]-angiotensin II); Angiotensin-4 (Angiotensin 3-8) (Angiotensin IV) (Ang IV); Angiotensin 1-9; Angiotensin 1-7; Angiotensin 1-5; Angiotensin 1-4]	AGT SERPINA8	Homo sapiens (Human)	SUBCELLULAR LOCATION: Secreted.							Secreted		Secreted
C1QBP	Q07021	C1QBP_HUMAN	reviewed	Complement component 1 Q subcomponent-binding protein, mitochondrial (ASF/SF2-associated protein p32) (Glycoprotein gC1qBP) (C1qBP) (Hyaluronan-binding protein 1) (Mitochondrial matrix protein p32) (gC1q-R protein) (p33) (SF2AP32)	C1QBP GC1QBP HABP1 SF2P32	Homo sapiens (Human)	SUBCELLULAR LOCATION: Mitochondrion matrix {ECO:0000269|PubMed:15031724, ECO:0000269|PubMed:17486078, ECO:0000269|PubMed:19164550, ECO:0000269|PubMed:9305894}. Nucleus {ECO:0000269|PubMed:18676636}. Cell membrane {ECO:0000269|PubMed:10747014, ECO:0000269|PubMed:11493647, ECO:0000269|PubMed:12574814, ECO:0000269|PubMed:8195709, ECO:0000269|PubMed:8662673, ECO:0000269|PubMed:9191880, ECO:0000269|Pu…	Intracellular		Intracellular	Cell Membrane		Cell Membrane	Secreted		Secreted
CAST,CD3EAP	O15446	RPA34_HUMAN	reviewed	DNA-directed RNA polymerase I subunit RPA34 (A34.5) (Antisense to ERCC-1 protein) (ASE-1) (CD3-epsilon-associated protein) (CAST) (CD3E-associated protein) (RNA polymerase I-associated factor PAF49)	CD3EAP ASE1 CAST PAF49	Homo sapiens (Human)	SUBCELLULAR LOCATION: Nucleus, nucleolus {ECO:0000269|PubMed:9426281}. Chromosome {ECO:0000269|PubMed:9426281}. Note=Found at the fibrillar centers of the nucleolus in interphase and during cell division it is localized to the nucleolus organizer regions of the chromosomes.	Intracellular		Intracellular
CHD4	Q14839	CHD4_HUMAN	reviewed	Chromodomain-helicase-DNA-binding protein 4 (CHD-4) (EC 3.6.4.12) (ATP-dependent helicase CHD4) (Mi-2 autoantigen 218 kDa protein) (Mi2-beta)	CHD4	Homo sapiens (Human)	SUBCELLULAR LOCATION: Nucleus {ECO:0000269|PubMed:17626165, ECO:0000269|PubMed:27616479}. Cytoplasm, cytoskeleton, microtubule organizing center, centrosome {ECO:0000269|PubMed:17626165}. Note=Associates with centrosomes in interphase. {ECO:0000250|UniProtKB:Q6PDQ2}.	Intracellular		Intracellular
COG2	Q14746	COG2_HUMAN	reviewed	Conserved oligomeric Golgi complex subunit 2 (COG complex subunit 2) (Component of oligomeric Golgi complex 2) (Low density lipoprotein receptor defect C-complementing protein)	COG2 LDLC	Homo sapiens (Human)	SUBCELLULAR LOCATION: Golgi apparatus membrane {ECO:0000305}; Peripheral membrane protein {ECO:0000305}; Cytoplasmic side {ECO:0000305}.	Intracellular		Intracellular
COX7A2L	O14548	COX7R_HUMAN	reviewed	Cytochrome c oxidase subunit 7A-related protein, mitochondrial (COX7a-related protein) (Cytochrome c oxidase subunit VIIa-related protein) (EB1)	COX7A2L COX7AR COX7RP	Homo sapiens (Human)	SUBCELLULAR LOCATION: Mitochondrion inner membrane {ECO:0000250}.	Intracellular		Intracellular
CSNK2A1	P68400	CSK21_HUMAN	reviewed	Casein kinase II subunit alpha (CK II alpha) (EC 2.7.11.1)	CSNK2A1 CK2A1	Homo sapiens (Human)	SUBCELLULAR LOCATION: Nucleus {ECO:0000269|PubMed:24962073}.	Intracellular		Intracellular
DRG2	P55039	DRG2_HUMAN	reviewed	Developmentally-regulated GTP-binding protein 2 (DRG-2) (Translation factor GTPase DRG2) (TRAFAC GTPase DRG2) (EC 3.6.5.-)	DRG2	Homo sapiens (Human)	SUBCELLULAR LOCATION: Nucleus {ECO:0000269|PubMed:29915238}. Cytoplasm {ECO:0000269|PubMed:29915238}.	Intracellular		Intracellular
ELK3	P41970	ELK3_HUMAN	reviewed	ETS domain-containing protein Elk-3 (ETS-related protein ERP) (ETS-related protein NET) (Serum response factor accessory protein 2) (SAP-2) (SRF accessory protein 2)	ELK3 NET SAP2	Homo sapiens (Human)	SUBCELLULAR LOCATION: Nucleus.	Intracellular		Intracellular
FADS3	Q9Y5Q0	FADS3_HUMAN	reviewed	Fatty acid desaturase 3 (EC 1.14.19.-) (Delta(13) fatty acid desaturase) (Delta(13) desaturase)	FADS3 CYB5RP	Homo sapiens (Human)	SUBCELLULAR LOCATION: Endoplasmic reticulum membrane {ECO:0000250}; Multi-pass membrane protein {ECO:0000250}.	Intracellular		Intracellular	Cell Membrane		Cell Membrane
FARSA	Q9Y285	SYFA_HUMAN	reviewed	Phenylalanine--tRNA ligase alpha subunit (EC 6.1.1.20) (CML33) (Phenylalanyl-tRNA synthetase alpha subunit) (PheRS)	FARSA FARS FARSL FARSLA	Homo sapiens (Human)	SUBCELLULAR LOCATION: Cytoplasm {ECO:0000250|UniProtKB:Q505J8}.	Intracellular		Intracellular
GPR151	Q8TDV0	GP151_HUMAN	reviewed	G-protein coupled receptor 151 (G-protein coupled receptor PGR7) (GPCR-2037) (Galanin receptor 4) (Galanin-receptor-like protein) (GalRL)	GPR151 GALR4 GALRL PGR7	Homo sapiens (Human)	SUBCELLULAR LOCATION: Cell membrane {ECO:0000305|PubMed:31119277}; Multi-pass membrane protein {ECO:0000255}.				Cell Membrane		Cell Membrane
ID2	Q02363	ID2_HUMAN	reviewed	DNA-binding protein inhibitor ID-2 (Class B basic helix-loop-helix protein 26) (bHLHb26) (Inhibitor of DNA binding 2) (Inhibitor of differentiation 2)	ID2 BHLHB26	Homo sapiens (Human)	SUBCELLULAR LOCATION: Cytoplasm {ECO:0000250|UniProtKB:P41136}. Nucleus {ECO:0000250|UniProtKB:P41136}.	Intracellular		Intracellular
L3MBTL1	Q9Y468	LMBL1_HUMAN	reviewed	Lethal(3)malignant brain tumor-like protein 1 (H-l(3)mbt) (H-l(3)mbt protein) (L(3)mbt-like) (L(3)mbt protein homolog) (L3MBTL1)	L3MBTL1 KIAA0681 L3MBT L3MBTL	Homo sapiens (Human)	SUBCELLULAR LOCATION: Nucleus {ECO:0000269|PubMed:10445843}. Note=Excluded from the nucleolus. Does not colocalizes with the PcG protein BMI1, suggesting that these two proteins do not belong to the same complex.	Intracellular		Intracellular
LPL	P06858	LIPL_HUMAN	reviewed	Lipoprotein lipase (LPL) (EC 3.1.1.34)	LPL LIPD	Homo sapiens (Human)	SUBCELLULAR LOCATION: Cell membrane {ECO:0000250|UniProtKB:P11151}; Peripheral membrane protein {ECO:0000250|UniProtKB:P11151}; Extracellular side {ECO:0000250|UniProtKB:P11151}. Secreted {ECO:0000269|PubMed:11342582, ECO:0000269|PubMed:11893776, ECO:0000269|PubMed:12641539, ECO:0000269|PubMed:1371284, ECO:0000269|PubMed:2340307, ECO:0000269|PubMed:27578112, ECO:0000269|PubMed:30559189}. Secreted…				Cell Membrane		Cell Membrane	Secreted		Secreted
METAP2	P50579	MAP2_HUMAN	reviewed	Methionine aminopeptidase 2 (MAP 2) (MetAP 2) (EC 3.4.11.18) (Initiation factor 2-associated 67 kDa glycoprotein) (p67) (p67eIF2) (Peptidase M)	METAP2 MNPEP P67EIF2	Homo sapiens (Human)	SUBCELLULAR LOCATION: Cytoplasm {ECO:0000255|HAMAP-Rule:MF_03175, ECO:0000269|PubMed:21537465}. Note=About 30% of expressed METAP2 associates with polysomes.	Intracellular		Intracellular
TEX44	Q53QW1	TEX44_HUMAN	reviewed	Testis-expressed protein 44	TEX44 C2orf57	Homo sapiens (Human)	SUBCELLULAR LOCATION: Cytoplasm {ECO:0000269|PubMed:26168773}.	Intracellular		Intracellular
NFYA	P23511	NFYA_HUMAN	reviewed	Nuclear transcription factor Y subunit alpha (CAAT box DNA-binding protein subunit A) (Nuclear transcription factor Y subunit A) (NF-YA)	NFYA	Homo sapiens (Human)	SUBCELLULAR LOCATION: Nucleus.	Intracellular		Intracellular
PIK3C3	Q8NEB9	PK3C3_HUMAN	reviewed	Phosphatidylinositol 3-kinase catalytic subunit type 3 (PI3-kinase type 3) (PI3K type 3) (PtdIns-3-kinase type 3) (EC 2.7.1.137) (Phosphatidylinositol 3-kinase p100 subunit) (Phosphoinositide-3-kinase class 3) (hVps34)	PIK3C3 VPS34	Homo sapiens (Human)	SUBCELLULAR LOCATION: Midbody {ECO:0000269|PubMed:20208530}. Late endosome {ECO:0000269|PubMed:14617358}. Cytoplasmic vesicle, autophagosome {ECO:0000305|PubMed:14617358}. Note=As component of the PI3K complex I localized to pre-autophagosome structures. As component of the PI3K complex II localized predominantly to endosomes (Probable). Localizes also to discrete punctae along the ciliary axonem…	Intracellular		Intracellular
RCN1	Q15293	RCN1_HUMAN	reviewed	Reticulocalbin-1	RCN1 RCN	Homo sapiens (Human)	SUBCELLULAR LOCATION: Endoplasmic reticulum lumen.	Intracellular		Intracellular
RFC1	P35251	RFC1_HUMAN	reviewed	Replication factor C subunit 1 (Activator 1 140 kDa subunit) (A1 140 kDa subunit) (Activator 1 large subunit) (Activator 1 subunit 1) (DNA-binding protein PO-GA) (Replication factor C 140 kDa subunit) (RF-C 140 kDa subunit) (RFC140) (Replication factor C large subunit)	RFC1 RFC140	Homo sapiens (Human)	SUBCELLULAR LOCATION: Nucleus.	Intracellular		Intracellular
SLC25A1	P53007	TXTP_HUMAN	reviewed	Tricarboxylate transport protein, mitochondrial (Citrate transport protein) (CTP) (Solute carrier family 25 member 1) (Tricarboxylate carrier protein)	SLC25A1 SLC20A3	Homo sapiens (Human)	SUBCELLULAR LOCATION: Mitochondrion inner membrane {ECO:0000250|UniProtKB:Q8JZU2}; Multi-pass membrane protein {ECO:0000255}.	Intracellular		Intracellular	Cell Membrane		Cell Membrane
TFCP2L1	Q9NZI6	TF2L1_HUMAN	reviewed	Transcription factor CP2-like protein 1 (CP2-related transcriptional repressor 1) (CRTR-1) (Transcription factor LBP-9)	TFCP2L1 CRTR1 LBP9	Homo sapiens (Human)	SUBCELLULAR LOCATION: Nucleus {ECO:0000269|PubMed:10644752}.	Intracellular		Intracellular
TFEB	P19484	TFEB_HUMAN	reviewed	Transcription factor EB (Class E basic helix-loop-helix protein 35) (bHLHe35)	TFEB BHLHE35	Homo sapiens (Human)	SUBCELLULAR LOCATION: Cytoplasm, cytosol {ECO:0000269|PubMed:21617040, ECO:0000269|PubMed:22576015, ECO:0000269|PubMed:23434374, ECO:0000269|PubMed:27184844, ECO:0000269|PubMed:27278822, ECO:0000269|PubMed:30120233}. Lysosome membrane {ECO:0000269|PubMed:22343943, ECO:0000269|PubMed:22692423}. Nucleus {ECO:0000269|PubMed:21617040, ECO:0000269|PubMed:22343943, ECO:0000269|PubMed:22576015, ECO:0000…	Intracellular		Intracellular
TFIP11	Q9UBB9	TFP11_HUMAN	reviewed	Tuftelin-interacting protein 11 (Septin and tuftelin-interacting protein 1) (STIP-1)	TFIP11 STIP HSPC006	Homo sapiens (Human)	SUBCELLULAR LOCATION: Cytoplasm {ECO:0000250}. Nucleus {ECO:0000250}. Note=In the nucleus localizes to unique speckle domains in close proximity to nuclear speckles and not identical to paraspeckles. {ECO:0000250}.	Intracellular		Intracellular
TMEM120A	Q9BXJ8	T120A_HUMAN	reviewed	Transmembrane protein 120A (Transmembrane protein induced by tumor necrosis factor alpha)	TMEM120A TMPIT	Homo sapiens (Human)	SUBCELLULAR LOCATION: Nucleus inner membrane {ECO:0000250|UniProtKB:Q8C1E7}; Multi-pass membrane protein {ECO:0000255}.	Intracellular		Intracellular	Cell Membrane		Cell Membrane
VDAC2	P45880	VDAC2_HUMAN	reviewed	Voltage-dependent anion-selective channel protein 2 (VDAC-2) (hVDAC2) (Outer mitochondrial membrane protein porin 2)	VDAC2	Homo sapiens (Human)	SUBCELLULAR LOCATION: Mitochondrion outer membrane {ECO:0000269|PubMed:7539795}.	Intracellular		Intracellular
YTHDF2	Q9Y5A9	YTHD2_HUMAN	reviewed	YTH domain-containing family protein 2 (CLL-associated antigen KW-14) (High-glucose-regulated protein 8) (Renal carcinoma antigen NY-REN-2)	YTHDF2 HGRG8	Homo sapiens (Human)	SUBCELLULAR LOCATION: Cytoplasm, cytosol {ECO:0000269|PubMed:26458103}. Nucleus {ECO:0000269|PubMed:26458103}. Cytoplasm, P-body {ECO:0000269|PubMed:24284625}. Note=Localizes to the cytosol and relocates to the nucleus following heat shock stress (PubMed:26458103). {ECO:0000269|PubMed:26458103}.	Intracellular		Intracellular
ZBTB16	Q05516	ZBT16_HUMAN	reviewed	Zinc finger and BTB domain-containing protein 16 (Promyelocytic leukemia zinc finger protein) (Zinc finger protein 145) (Zinc finger protein PLZF)	ZBTB16 PLZF ZNF145	Homo sapiens (Human)	SUBCELLULAR LOCATION: Nucleus {ECO:0000269|PubMed:24359566}. Nucleus, nuclear body {ECO:0000269|PubMed:24359566}.	Intracellular		Intracellular
ZBTB2	Q8N680	ZBTB2_HUMAN	reviewed	Zinc finger and BTB domain-containing protein 2	ZBTB2 KIAA1483 ZNF437	Homo sapiens (Human)	SUBCELLULAR LOCATION: Nucleus {ECO:0000305}.	Intracellular		Intracellular
ZNF224	Q9NZL3	ZN224_HUMAN	reviewed	Zinc finger protein 224 (Bone marrow zinc finger 2) (BMZF-2) (Zinc finger protein 233) (Zinc finger protein 255) (Zinc finger protein 27) (Zinc finger protein KOX22)	ZNF224 BMZF2 KOX22 ZNF233 ZNF255 ZNF27	Homo sapiens (Human)	SUBCELLULAR LOCATION: Nucleus {ECO:0000269|PubMed:12239212, ECO:0000269|PubMed:20587513, ECO:0000269|PubMed:23665872}. Note=Colocalizes with DEPDC1A at the nucleus.	Intracellular		Intracellular
ZNF329	Q86UD4	ZN329_HUMAN	reviewed	Zinc finger protein 329	ZNF329	Homo sapiens (Human)	SUBCELLULAR LOCATION: Nucleus {ECO:0000305}.	Intracellular		Intracellular
ZNF395	Q9H8N7	ZN395_HUMAN	reviewed	Zinc finger protein 395 (HD-regulating factor 2) (HDRF-2) (Huntington disease gene regulatory region-binding protein 2) (HD gene regulatory region-binding protein 2) (HDBP-2) (Papillomavirus regulatory factor 1) (PRF-1) (Papillomavirus-binding factor)	ZNF395 HDBP2 PBF	Homo sapiens (Human)	SUBCELLULAR LOCATION: Cytoplasm. Nucleus. Note=May shuttle between nucleus and cytoplasm.	Intracellular		Intracellular
ZNF397	Q8NF99	ZN397_HUMAN	reviewed	Zinc finger protein 397 (Zinc finger and SCAN domain-containing protein 15) (Zinc finger protein 47)	ZNF397 ZNF47 ZSCAN15	Homo sapiens (Human)	SUBCELLULAR LOCATION: [Isoform 1]: Nucleus.; SUBCELLULAR LOCATION: [Isoform 3]: Nucleus. Cytoplasm.	Intracellular		Intracellular
ZNF432	O94892	ZN432_HUMAN	reviewed	Zinc finger protein 432	ZNF432 KIAA0798	Homo sapiens (Human)	SUBCELLULAR LOCATION: Nucleus {ECO:0000305}.	Intracellular		Intracellular
ZNF597	Q96LX8	ZN597_HUMAN	reviewed	Zinc finger protein 597	ZNF597	Homo sapiens (Human)	SUBCELLULAR LOCATION: Nucleus {ECO:0000305}.	Intracellular		Intracellular
ZNF670	Q9BS34	ZN670_HUMAN	reviewed	Zinc finger protein 670	ZNF670	Homo sapiens (Human)	SUBCELLULAR LOCATION: Nucleus {ECO:0000305}.	Intracellular		Intracellular
SHOX	O15266	SHOX_HUMAN	reviewed	Short stature homeobox protein (Pseudoautosomal homeobox-containing osteogenic protein) (Short stature homeobox-containing protein)	SHOX PHOG	Homo sapiens (Human)	SUBCELLULAR LOCATION: Nucleus {ECO:0000255|PROSITE-ProRule:PRU00108, ECO:0000255|PROSITE-ProRule:PRU00138}.	Intracellular		Intracellular
LALBA	P00709	LALBA_HUMAN	reviewed	Alpha-lactalbumin (Lactose synthase B protein) (Lysozyme-like protein 7)	LALBA LYZL7	Homo sapiens (Human)	SUBCELLULAR LOCATION: Secreted.							Secreted		Secreted
TAF9	Q16594	TAF9_HUMAN	reviewed	Transcription initiation factor TFIID subunit 9 (RNA polymerase II TBP-associated factor subunit G) (STAF31/32) (Transcription initiation factor TFIID 31 kDa subunit) (TAFII-31) (TAFII31) (Transcription initiation factor TFIID 32 kDa subunit) (TAFII-32) (TAFII32)	TAF9 TAF2G TAFII31	Homo sapiens (Human)	SUBCELLULAR LOCATION: Nucleus {ECO:0000269|PubMed:11564863, ECO:0000269|PubMed:9674425}.	Intracellular		Intracellular
KXD1	Q9BQD3	KXDL1_HUMAN	reviewed	KxDL motif-containing protein 1	KXD1 C19orf50	Homo sapiens (Human)	SUBCELLULAR LOCATION: Lysosome membrane {ECO:0000305|PubMed:25898167}.	Intracellular		Intracellular
CCDC50	Q8IVM0	CCD50_HUMAN	reviewed	Coiled-coil domain-containing protein 50 (Protein Ymer)	CCDC50 C3orf6	Homo sapiens (Human)	SUBCELLULAR LOCATION: Cytoplasm. Note=Associated with microtubules of the cytoskeleton and mitotic apparatus. {ECO:0000250}.	Intracellular		Intracellular
SLC25A4	P12235	ADT1_HUMAN	reviewed	ADP/ATP translocase 1 (ADP,ATP carrier protein 1) (ADP,ATP carrier protein, heart/skeletal muscle isoform T1) (Adenine nucleotide translocator 1) (ANT 1) (Solute carrier family 25 member 4)	SLC25A4 ANT1	Homo sapiens (Human)	SUBCELLULAR LOCATION: Mitochondrion inner membrane; Multi-pass membrane protein.	Intracellular		Intracellular	Cell Membrane		Cell Membrane
MORN4	Q8NDC4	MORN4_HUMAN	reviewed	MORN repeat-containing protein 4 (Protein 44050) (Retinophilin)	MORN4 C10orf83	Homo sapiens (Human)	SUBCELLULAR LOCATION: Cytoplasm {ECO:0000269|PubMed:25822849}. Cell projection, filopodium tip {ECO:0000269|PubMed:25822849}. Cell projection, stereocilium {ECO:0000250|UniProtKB:Q6PGF2}. Note=Found in the cytoplasm in the absence of MYO3A and localizes at filopodial tips in the presence of MYO3A. {ECO:0000269|PubMed:25822849}.	Intracellular		Intracellular
LINC00305	Q7Z4B0	CR020_HUMAN	reviewed	Putative uncharacterized protein encoded by LINC00305	LINC00305 C18orf20 NCRNA00305	Homo sapiens (Human)	SUBCELLULAR LOCATION: Secreted {ECO:0000305}.							Secreted		Secreted
KCNH4	Q9UQ05	KCNH4_HUMAN	reviewed	Potassium voltage-gated channel subfamily H member 4 (Brain-specific eag-like channel 2) (BEC2) (Ether-a-go-go-like potassium channel 1) (ELK channel 1) (ELK1) (Voltage-gated potassium channel subunit Kv12.3)	KCNH4	Homo sapiens (Human)	SUBCELLULAR LOCATION: Membrane; Multi-pass membrane protein.				Cell Membrane		Cell Membrane
MIB2	Q96AX9	MIB2_HUMAN	reviewed	E3 ubiquitin-protein ligase MIB2 (EC 2.3.2.27) (Mind bomb homolog 2) (Novel zinc finger protein) (Novelzin) (Putative NF-kappa-B-activating protein 002N) (RING-type E3 ubiquitin transferase MIB2) (Skeletrophin) (Zinc finger ZZ type with ankyrin repeat domain protein 1)	MIB2 SKD ZZANK1	Homo sapiens (Human)	SUBCELLULAR LOCATION: Cytoplasm {ECO:0000269|PubMed:14507647}. Endosome {ECO:0000269|PubMed:14507647}. Note=Colocalizes with endosomal compartments.	Intracellular		Intracellular
MED15	Q96RN5	MED15_HUMAN	reviewed	Mediator of RNA polymerase II transcription subunit 15 (Activator-recruited cofactor 105 kDa component) (ARC105) (CTG repeat protein 7a) (Mediator complex subunit 15) (Positive cofactor 2 glutamine/Q-rich-associated protein) (PC2 glutamine/Q-rich-associated protein) (TPA-inducible gene 1 protein) (TIG-1) (Trinucleotide repeat-containing gene 7 protein)	MED15 ARC105 CTG7A PCQAP TIG1 TNRC7	Homo sapiens (Human)	SUBCELLULAR LOCATION: Cytoplasm. Nucleus.	Intracellular		Intracellular
NUSAP1	Q9BXS6	NUSAP_HUMAN	reviewed	Nucleolar and spindle-associated protein 1 (NuSAP)	NUSAP1 ANKT BM-037 PRO0310	Homo sapiens (Human)	SUBCELLULAR LOCATION: Cytoplasm {ECO:0000250}. Nucleus, nucleolus {ECO:0000250}. Cytoplasm, cytoskeleton, spindle {ECO:0000250}. Chromosome {ECO:0000250}. Note=Found in the cytoplasm and nucleolus during interphase and redistributes to the mitotic spindle in prometaphase (By similarity). Localizes to the mitotic spindle during anaphase and telophase then disappears from around the chromosomes dur…	Intracellular		Intracellular
RPS10	P46783	RS10_HUMAN	reviewed	40S ribosomal protein S10 (Small ribosomal subunit protein eS10)	RPS10	Homo sapiens (Human)	SUBCELLULAR LOCATION: Cytoplasm {ECO:0000269|PubMed:20159986}. Nucleus, nucleolus {ECO:0000269|PubMed:20159986}. Note=Localized in the granular component (GC) region of the nucleolus. Methylation is required for its localization in the GC region. Colocalizes with NPS1 in the GC region of the nucleolus.	Intracellular		Intracellular
PRR13	Q9NZ81	PRR13_HUMAN	reviewed	Proline-rich protein 13 (Taxane-resistance protein)	PRR13 TXR1 BM-041	Homo sapiens (Human)	SUBCELLULAR LOCATION: Nucleus {ECO:0000269|PubMed:16847352}.	Intracellular		Intracellular
ZBTB18	Q99592	ZBT18_HUMAN	reviewed	Zinc finger and BTB domain-containing protein 18 (58 kDa repressor protein) (Transcriptional repressor RP58) (Translin-associated zinc finger protein 1) (TAZ-1) (Zinc finger protein 238) (Zinc finger protein C2H2-171)	ZBTB18 RP58 TAZ1 ZNF238	Homo sapiens (Human)	SUBCELLULAR LOCATION: Nucleus. Note=Associates with condensed chromatin.	Intracellular		Intracellular
FAM126A	Q9BYI3	HYCCI_HUMAN	reviewed	Hyccin (Down-regulated by CTNNB1 protein A) (Protein FAM126A)	FAM126A DRCTNNB1A	Homo sapiens (Human)	SUBCELLULAR LOCATION: Cytoplasm, cytosol {ECO:0000269|PubMed:10910037, ECO:0000269|PubMed:26571211}. Cell membrane {ECO:0000269|PubMed:16951682, ECO:0000269|PubMed:26571211}. Note=Localizes to the cytosol and is recruited to the plasma membrane following interaction with other components of the phosphatidylinositol 4-kinase (PI4K) complex. {ECO:0000269|PubMed:26571211}.	Intracellular		Intracellular	Cell Membrane		Cell Membrane
OLIG3	Q7RTU3	OLIG3_HUMAN	reviewed	Oligodendrocyte transcription factor 3 (Oligo3) (Class B basic helix-loop-helix protein 7) (bHLHb7) (Class E basic helix-loop-helix protein 20) (bHLHe20)	OLIG3 BHLHB7 BHLHE20	Homo sapiens (Human)	SUBCELLULAR LOCATION: Nucleus {ECO:0000255|PROSITE-ProRule:PRU00981}.	Intracellular		Intracellular
IKZF3	Q9UKT9	IKZF3_HUMAN	reviewed	Zinc finger protein Aiolos (Ikaros family zinc finger protein 3)	IKZF3 ZNFN1A3	Homo sapiens (Human)	SUBCELLULAR LOCATION: Nucleus. Cytoplasm.	Intracellular		Intracellular
NEFL	P07196	NFL_HUMAN	reviewed	Neurofilament light polypeptide (NF-L) (68 kDa neurofilament protein) (Neurofilament triplet L protein)	NEFL NF68 NFL	Homo sapiens (Human)	SUBCELLULAR LOCATION: Cell projection, axon {ECO:0000250|UniProtKB:P08551}. Cytoplasm, cytoskeleton {ECO:0000250|UniProtKB:P08551}.	Intracellular		Intracellular
ACAA1	P09110	THIK_HUMAN	reviewed	3-ketoacyl-CoA thiolase, peroxisomal (EC 2.3.1.16) (Acetyl-CoA acyltransferase) (Beta-ketothiolase) (Peroxisomal 3-oxoacyl-CoA thiolase)	ACAA1 ACAA PTHIO	Homo sapiens (Human)	SUBCELLULAR LOCATION: Peroxisome.	Intracellular		Intracellular
TRIM31	Q9BZY9	TRI31_HUMAN	reviewed	E3 ubiquitin-protein ligase TRIM31 (EC 2.3.2.27) (RING-type E3 ubiquitin transferase TRIM31) (Tripartite motif-containing protein 31)	TRIM31 C6orf13 RNF	Homo sapiens (Human)	SUBCELLULAR LOCATION: Cytoplasm {ECO:0000269|PubMed:18773414}. Mitochondrion {ECO:0000269|PubMed:18773414}. Note=Predominantly expressed in the cytoplasm but a fraction is associated with the mitochondria.	Intracellular		Intracellular
CAPRIN1	Q14444	CAPR1_HUMAN	reviewed	Caprin-1 (Cell cycle-associated protein 1) (Cytoplasmic activation- and proliferation-associated protein 1) (GPI-anchored membrane protein 1) (GPI-anchored protein p137) (GPI-p137) (p137GPI) (Membrane component chromosome 11 surface marker 1) (RNA granule protein 105)	CAPRIN1 GPIAP1 GPIP137 M11S1 RNG105	Homo sapiens (Human)	SUBCELLULAR LOCATION: Cytoplasm, cytosol {ECO:0000269|PubMed:28733330}. Cell projection, dendrite {ECO:0000250|UniProtKB:Q5M9G3}. Cell projection, lamellipodium {ECO:0000269|PubMed:28733330}. Note=Associated with RNA granules. At the leading edge of migrating fibroblasts, colocalizes with DDX3X (PubMed:28733330). {ECO:0000269|PubMed:28733330}.	Intracellular		Intracellular
ARMCX2	Q7L311	ARMX2_HUMAN	reviewed	Armadillo repeat-containing X-linked protein 2 (ARM protein lost in epithelial cancers on chromosome X 2) (Protein ALEX2)	ARMCX2 ALEX2 KIAA0512	Homo sapiens (Human)	SUBCELLULAR LOCATION: Mitochondrion {ECO:0000250|UniProtKB:Q6A058}. Mitochondrion outer membrane {ECO:0000250|UniProtKB:Q8BHS6}; Single-pass membrane protein {ECO:0000255}.	Intracellular		Intracellular	Cell Membrane		Cell Membrane
ERF	P50548	ERF_HUMAN	reviewed	ETS domain-containing transcription factor ERF (Ets2 repressor factor) (PE-2)	ERF	Homo sapiens (Human)	SUBCELLULAR LOCATION: Nucleus.	Intracellular		Intracellular
GAPDH	P04406	G3P_HUMAN	reviewed	Glyceraldehyde-3-phosphate dehydrogenase (GAPDH) (EC 1.2.1.12) (Peptidyl-cysteine S-nitrosylase GAPDH) (EC 2.6.99.-)	GAPDH GAPD CDABP0047 OK/SW-cl.12	Homo sapiens (Human)	SUBCELLULAR LOCATION: Cytoplasm, cytosol {ECO:0000269|PubMed:12829261}. Nucleus {ECO:0000250}. Cytoplasm, perinuclear region {ECO:0000269|PubMed:12829261}. Membrane {ECO:0000269|PubMed:12829261}. Cytoplasm, cytoskeleton {ECO:0000250}. Note=Translocates to the nucleus following S-nitrosylation and interaction with SIAH1, which contains a nuclear localization signal (By similarity). Postnuclear and…	Intracellular		Intracellular
HINFP	Q9BQA5	HINFP_HUMAN	reviewed	Histone H4 transcription factor (Histone nuclear factor P) (HiNF-P) (MBD2-interacting zinc finger protein) (Methyl-CpG-binding protein 2-interacting zinc finger protein)	HINFP MIZF ZNF743	Homo sapiens (Human)	SUBCELLULAR LOCATION: Nucleus {ECO:0000269|PubMed:11553631, ECO:0000269|PubMed:14585971, ECO:0000269|PubMed:15988025, ECO:0000269|PubMed:18850719}. Note=Associated with discrete nuclear foci.	Intracellular		Intracellular
MRPL10	Q7Z7H8	RM10_HUMAN	reviewed	39S ribosomal protein L10, mitochondrial (L10mt) (MRP-L10) (39S ribosomal protein L8, mitochondrial) (L8mt) (MRP-L8) (Mitochondrial large ribosomal subunit protein uL10m)	MRPL10 MRPL8 RPML8	Homo sapiens (Human)	SUBCELLULAR LOCATION: Mitochondrion {ECO:0000269|PubMed:25278503, ECO:0000269|PubMed:25838379, ECO:0000269|PubMed:28892042}.	Intracellular		Intracellular
NBL1	P41271	NBL1_HUMAN	reviewed	Neuroblastoma suppressor of tumorigenicity 1 (DAN domain family member 1) (Protein N03) (Zinc finger protein DAN)	NBL1 DAN DAND1	Homo sapiens (Human)	SUBCELLULAR LOCATION: Secreted.							Secreted		Secreted
RARB	P10826	RARB_HUMAN	reviewed	Retinoic acid receptor beta (RAR-beta) (HBV-activated protein) (Nuclear receptor subfamily 1 group B member 2) (RAR-epsilon)	RARB HAP NR1B2	Homo sapiens (Human)	SUBCELLULAR LOCATION: Nucleus {ECO:0000269|PubMed:28167758}. Cytoplasm {ECO:0000269|PubMed:28167758}.; SUBCELLULAR LOCATION: [Isoform Beta-1]: Nucleus.; SUBCELLULAR LOCATION: [Isoform Beta-2]: Nucleus.; SUBCELLULAR LOCATION: [Isoform Beta-4]: Cytoplasm.	Intracellular		Intracellular
SRPRA	P08240	SRPRA_HUMAN	reviewed	Signal recognition particle receptor subunit alpha (SR-alpha) (Docking protein alpha) (DP-alpha)	SRPRA SRPR	Homo sapiens (Human)	SUBCELLULAR LOCATION: Endoplasmic reticulum membrane; Peripheral membrane protein. Note=Thought to be anchored in the membrane through an interaction with SR-beta, which contains a bona fide transmembrane domain.	Intracellular		Intracellular
FOXF1	Q12946	FOXF1_HUMAN	reviewed	Forkhead box protein F1 (Forkhead-related activator 1) (FREAC-1) (Forkhead-related protein FKHL5) (Forkhead-related transcription factor 1)	FOXF1 FKHL5 FREAC1	Homo sapiens (Human)	SUBCELLULAR LOCATION: Nucleus {ECO:0000305}.	Intracellular		Intracellular
PRKACB	P22694	KAPCB_HUMAN	reviewed	cAMP-dependent protein kinase catalytic subunit beta (PKA C-beta) (EC 2.7.11.11)	PRKACB	Homo sapiens (Human)	SUBCELLULAR LOCATION: Cytoplasm {ECO:0000269|PubMed:21423175}. Cell membrane {ECO:0000269|PubMed:21423175}. Membrane {ECO:0000305}; Lipid-anchor {ECO:0000305}. Nucleus {ECO:0000250}. Note=Translocates into the nucleus (monomeric catalytic subunit). The inactive holoenzyme is found in the cytoplasm. {ECO:0000250}.	Intracellular		Intracellular	Cell Membrane		Cell Membrane
MRPL17	Q9NRX2	RM17_HUMAN	reviewed	39S ribosomal protein L17, mitochondrial (L17mt) (MRP-L17) (LYST-interacting protein 2) (Mitochondrial large ribosomal subunit protein bL17m)	MRPL17 LIP2	Homo sapiens (Human)	SUBCELLULAR LOCATION: Mitochondrion {ECO:0000269|PubMed:25278503, ECO:0000269|PubMed:25838379, ECO:0000269|PubMed:28892042}.	Intracellular		Intracellular
RIMS3	Q9UJD0	RIMS3_HUMAN	reviewed	Regulating synaptic membrane exocytosis protein 3 (Nim3) (RIM3 gamma) (Rab-3-interacting molecule 3) (RIM 3)	RIMS3 KIAA0237	Homo sapiens (Human)	SUBCELLULAR LOCATION: Cell junction, synapse {ECO:0000250}.		Intracellular	Intracellular
METTL3	Q86U44	MTA70_HUMAN	reviewed	N6-adenosine-methyltransferase catalytic subunit (EC 2.1.1.348) (Methyltransferase-like protein 3) (hMETTL3) (N6-adenosine-methyltransferase 70 kDa subunit) (MT-A70)	METTL3 MTA70	Homo sapiens (Human)	SUBCELLULAR LOCATION: Nucleus {ECO:0000269|PubMed:25719671, ECO:0000269|PubMed:26458103, ECO:0000269|PubMed:27117702, ECO:0000269|PubMed:29348140, ECO:0000269|PubMed:29506078}. Nucleus speckle {ECO:0000269|PubMed:9409616}. Cytoplasm {ECO:0000269|PubMed:27117702}. Note=Colocalizes with speckles in interphase nuclei, suggesting that it may be associated with nuclear pre-mRNA splicing components (Pu…	Intracellular		Intracellular
ORC2	Q13416	ORC2_HUMAN	reviewed	Origin recognition complex subunit 2	ORC2 ORC2L	Homo sapiens (Human)	SUBCELLULAR LOCATION: Nucleus.	Intracellular		Intracellular
SKP2	Q13309	SKP2_HUMAN	reviewed	S-phase kinase-associated protein 2 (Cyclin-A/CDK2-associated protein p45) (F-box protein Skp2) (F-box/LRR-repeat protein 1) (p45skp2)	SKP2 FBXL1	Homo sapiens (Human)	SUBCELLULAR LOCATION: Cytoplasm {ECO:0000269|PubMed:22770219}. Nucleus {ECO:0000269|PubMed:22770219}.	Intracellular		Intracellular
IQCF1	Q8N6M8	IQCF1_HUMAN	reviewed	IQ domain-containing protein F1	IQCF1	Homo sapiens (Human)	SUBCELLULAR LOCATION: Cytoplasmic vesicle, secretory vesicle, acrosome {ECO:0000269|PubMed:25380116}.	Intracellular		Intracellular
ELK4	P28324	ELK4_HUMAN	reviewed	ETS domain-containing protein Elk-4 (Serum response factor accessory protein 1) (SAP-1) (SRF accessory protein 1)	ELK4 SAP1	Homo sapiens (Human)	SUBCELLULAR LOCATION: Nucleus.	Intracellular		Intracellular
MEF2C	Q06413	MEF2C_HUMAN	reviewed	Myocyte-specific enhancer factor 2C (Myocyte enhancer factor 2C)	MEF2C	Homo sapiens (Human)	SUBCELLULAR LOCATION: Nucleus {ECO:0000250|UniProtKB:A0A096MJY4}. Cytoplasm, sarcoplasm {ECO:0000250|UniProtKB:A0A096MJY4}.	Intracellular		Intracellular
COASY	Q13057	COASY_HUMAN	reviewed	Bifunctional coenzyme A synthase (CoA synthase) (NBP) (POV-2) [Includes: Phosphopantetheine adenylyltransferase (EC 2.7.7.3) (Dephospho-CoA pyrophosphorylase) (Pantetheine-phosphate adenylyltransferase) (PPAT); Dephospho-CoA kinase (DPCK) (EC 2.7.1.24) (Dephosphocoenzyme A kinase) (DPCOAK)]	COASY PSEC0106	Homo sapiens (Human)	SUBCELLULAR LOCATION: Cytoplasm {ECO:0000269|PubMed:24360804}. Mitochondrion matrix {ECO:0000269|PubMed:24360804}. Note=The protein is mainly present in the mitochondrial matrix, probably anchored to the inner mitochondrial membrane, but is also present in cell lysate. {ECO:0000269|PubMed:24360804}.	Intracellular		Intracellular
KSR1	Q8IVT5	KSR1_HUMAN	reviewed	Kinase suppressor of Ras 1 (EC 2.7.11.1)	KSR1 KSR	Homo sapiens (Human)	SUBCELLULAR LOCATION: Cytoplasm {ECO:0000269|PubMed:20679487}. Membrane {ECO:0000269|PubMed:20679487}; Peripheral membrane protein {ECO:0000269|PubMed:20679487}. Cell membrane {ECO:0000250|UniProtKB:Q61097}; Peripheral membrane protein {ECO:0000250|UniProtKB:Q61097}. Cell projection, ruffle membrane {ECO:0000250|UniProtKB:Q61097}. Endoplasmic reticulum membrane {ECO:0000269|PubMed:20679487}. Note…	Intracellular		Intracellular	Cell Membrane		Cell Membrane
PIH1D1	Q9NWS0	PIHD1_HUMAN	reviewed	PIH1 domain-containing protein 1 (Nucleolar protein 17 homolog)	PIH1D1 NOP17	Homo sapiens (Human)	SUBCELLULAR LOCATION: Nucleus {ECO:0000250|UniProtKB:Q9CQJ2}.	Intracellular		Intracellular
SFN	P31947	1433S_HUMAN	reviewed	14-3-3 protein sigma (Epithelial cell marker protein 1) (Stratifin)	SFN HME1	Homo sapiens (Human)	SUBCELLULAR LOCATION: Cytoplasm. Nucleus {ECO:0000250}. Secreted. Note=May be secreted by a non-classical secretory pathway.	Intracellular		Intracellular				Secreted		Secreted
REXO2,SFN	Q9Y3B8	ORN_HUMAN	reviewed	Oligoribonuclease, mitochondrial (EC 3.1.-.-) (RNA exonuclease 2 homolog) (Small fragment nuclease)	REXO2 SFN SMFN CGI-114	Homo sapiens (Human)	SUBCELLULAR LOCATION: [Isoform 1]: Mitochondrion intermembrane space. Mitochondrion matrix.; SUBCELLULAR LOCATION: [Isoform 2]: Nucleus.; SUBCELLULAR LOCATION: [Isoform 3]: Cytoplasm.	Intracellular		Intracellular
ATG3	Q9NT62	ATG3_HUMAN	reviewed	Ubiquitin-like-conjugating enzyme ATG3 (EC 2.3.2.-) (Autophagy-related protein 3) (APG3-like) (hApg3) (Protein PC3-96)	ATG3 APG3 APG3L	Homo sapiens (Human)	SUBCELLULAR LOCATION: Cytoplasm {ECO:0000269|PubMed:11825910}.	Intracellular		Intracellular
CXCL10	P02778	CXL10_HUMAN	reviewed	C-X-C motif chemokine 10 (10 kDa interferon gamma-induced protein) (Gamma-IP10) (IP-10) (Small-inducible cytokine B10) [Cleaved into: CXCL10(1-73)]	CXCL10 INP10 SCYB10	Homo sapiens (Human)	SUBCELLULAR LOCATION: Secreted {ECO:0000269|PubMed:21183794}.							Secreted		Secreted
EIF5A	P63241	IF5A1_HUMAN	reviewed	Eukaryotic translation initiation factor 5A-1 (eIF-5A-1) (eIF-5A1) (Eukaryotic initiation factor 5A isoform 1) (eIF-5A) (Rev-binding factor) (eIF-4D)	EIF5A	Homo sapiens (Human)	SUBCELLULAR LOCATION: Cytoplasm. Nucleus. Endoplasmic reticulum membrane; Peripheral membrane protein; Cytoplasmic side. Nucleus, nuclear pore complex. Note=Hypusine modification promotes the nuclear export and cytoplasmic localization and there was a dynamic shift in the localization from predominantly cytoplasmic to primarily nuclear under apoptotic inducing conditions.	Intracellular		Intracellular
FABP3	P05413	FABPH_HUMAN	reviewed	Fatty acid-binding protein, heart (Fatty acid-binding protein 3) (Heart-type fatty acid-binding protein) (H-FABP) (Mammary-derived growth inhibitor) (MDGI) (Muscle fatty acid-binding protein) (M-FABP)	FABP3 FABP11 MDGI	Homo sapiens (Human)	SUBCELLULAR LOCATION: Cytoplasm.	Intracellular		Intracellular
LYPLA2	O95372	LYPA2_HUMAN	reviewed	Acyl-protein thioesterase 2 (APT-2) (EC 3.1.2.-) (Lysophospholipase II) (LPL-II) (LysoPLA II)	LYPLA2 APT2	Homo sapiens (Human)	SUBCELLULAR LOCATION: Cytoplasm {ECO:0000269|PubMed:25301951}.	Intracellular		Intracellular
MAPK12	P53778	MK12_HUMAN	reviewed	Mitogen-activated protein kinase 12 (MAP kinase 12) (MAPK 12) (EC 2.7.11.24) (Extracellular signal-regulated kinase 6) (ERK-6) (Mitogen-activated protein kinase p38 gamma) (MAP kinase p38 gamma) (Stress-activated protein kinase 3)	MAPK12 ERK6 SAPK3	Homo sapiens (Human)	SUBCELLULAR LOCATION: Cytoplasm. Nucleus. Mitochondrion. Note=Mitochondrial when associated with SH3BP5. In skeletal muscle colocalizes with SNTA1 at the neuromuscular junction and throughout the sarcolemma (By similarity). {ECO:0000250}.	Intracellular		Intracellular
MUC1	P15941	MUC1_HUMAN	reviewed	Mucin-1 (MUC-1) (Breast carcinoma-associated antigen DF3) (Cancer antigen 15-3) (CA 15-3) (Carcinoma-associated mucin) (Episialin) (H23AG) (Krebs von den Lungen-6) (KL-6) (PEMT) (Peanut-reactive urinary mucin) (PUM) (Polymorphic epithelial mucin) (PEM) (Tumor-associated epithelial membrane antigen) (EMA) (Tumor-associated mucin) (CD antigen CD227) [Cleaved into: Mucin-1 subunit alpha (MUC1-NT) (M…	MUC1 PUM	Homo sapiens (Human)	SUBCELLULAR LOCATION: Apical cell membrane {ECO:0000269|PubMed:11118479, ECO:0000269|PubMed:12832415, ECO:0000269|PubMed:12939402, ECO:0000269|PubMed:15471854, ECO:0000269|PubMed:15972891, ECO:0000269|PubMed:16507569, ECO:0000269|PubMed:17524503, ECO:0000269|PubMed:17545600}; Single-pass type I membrane protein {ECO:0000269|PubMed:11118479, ECO:0000269|PubMed:12832415, ECO:0000269|PubMed:12939402…	Intracellular		Intracellular	Cell Membrane		Cell Membrane	Secreted		Secreted
MYL2	P10916	MLRV_HUMAN	reviewed	Myosin regulatory light chain 2, ventricular/cardiac muscle isoform (MLC-2) (MLC-2v) (Cardiac myosin light chain 2) (Myosin light chain 2, slow skeletal/ventricular muscle isoform) (MLC-2s/v) (Ventricular myosin light chain 2)	MYL2 MLC2	Homo sapiens (Human)	SUBCELLULAR LOCATION: Cytoplasm, myofibril, sarcomere, A band {ECO:0000250|UniProtKB:P08733}.	Intracellular		Intracellular
NDUFV3	P56181	NDUV3_HUMAN	reviewed	NADH dehydrogenase [ubiquinone] flavoprotein 3, mitochondrial (Complex I-9kD) (CI-9kD) (NADH-ubiquinone oxidoreductase 9 kDa subunit) (Renal carcinoma antigen NY-REN-4)	NDUFV3	Homo sapiens (Human)	SUBCELLULAR LOCATION: Mitochondrion inner membrane {ECO:0000305|PubMed:12611891}; Peripheral membrane protein {ECO:0000305}; Matrix side {ECO:0000305}.	Intracellular		Intracellular
SORT1	Q99523	SORT_HUMAN	reviewed	Sortilin (100 kDa NT receptor) (Glycoprotein 95) (Gp95) (Neurotensin receptor 3) (NT3) (NTR3)	SORT1	Homo sapiens (Human)	SUBCELLULAR LOCATION: Membrane; Single-pass type I membrane protein. Endoplasmic reticulum membrane {ECO:0000305}; Single-pass type I membrane protein {ECO:0000305}. Endosome membrane {ECO:0000305}; Single-pass type I membrane protein {ECO:0000305}. Golgi apparatus, Golgi stack membrane {ECO:0000305}; Single-pass type I membrane protein {ECO:0000305}. Nucleus membrane {ECO:0000305}; Single-pass t…	Intracellular		Intracellular	Cell Membrane		Cell Membrane
SPHK2	Q9NRA0	SPHK2_HUMAN	reviewed	Sphingosine kinase 2 (SK 2) (SPK 2) (EC 2.7.1.91)	SPHK2 SK2	Homo sapiens (Human)	SUBCELLULAR LOCATION: Cytoplasm {ECO:0000269|PubMed:12954646, ECO:0000269|PubMed:16103110, ECO:0000269|PubMed:17635916, ECO:0000269|PubMed:20197547, ECO:0000269|PubMed:29615132}. Nucleus {ECO:0000269|PubMed:12954646, ECO:0000269|PubMed:16103110, ECO:0000269|PubMed:17635916, ECO:0000269|PubMed:19729656, ECO:0000269|PubMed:20197547, ECO:0000269|PubMed:29615132}. Endoplasmic reticulum {ECO:0000250|U…	Intracellular		Intracellular	Cell Membrane		Cell Membrane
TACSTD2	P09758	TACD2_HUMAN	reviewed	Tumor-associated calcium signal transducer 2 (Cell surface glycoprotein Trop-2) (Membrane component chromosome 1 surface marker 1) (Pancreatic carcinoma marker protein GA733-1)	TACSTD2 GA733-1 M1S1 TROP2	Homo sapiens (Human)	SUBCELLULAR LOCATION: Membrane; Single-pass type I membrane protein.				Cell Membrane		Cell Membrane
CLEC3B	P05452	TETN_HUMAN	reviewed	Tetranectin (TN) (C-type lectin domain family 3 member B) (Plasminogen kringle 4-binding protein)	CLEC3B TNA	Homo sapiens (Human)	SUBCELLULAR LOCATION: Secreted.							Secreted		Secreted
DDX41	Q9UJV9	DDX41_HUMAN	reviewed	Probable ATP-dependent RNA helicase DDX41 (EC 3.6.4.13) (DEAD box protein 41) (DEAD box protein abstrakt homolog)	DDX41 ABS	Homo sapiens (Human)	SUBCELLULAR LOCATION: Nucleus {ECO:0000269|PubMed:26712909}.	Intracellular		Intracellular
COPS6	Q7L5N1	CSN6_HUMAN	reviewed	COP9 signalosome complex subunit 6 (SGN6) (Signalosome subunit 6) (JAB1-containing signalosome subunit 6) (MOV34 homolog) (Vpr-interacting protein) (hVIP)	COPS6 CSN6 HVIP	Homo sapiens (Human)	SUBCELLULAR LOCATION: Nucleus {ECO:0000269|PubMed:9535219}. Cytoplasm {ECO:0000269|PubMed:9535219}.; SUBCELLULAR LOCATION: Cytoplasm, perinuclear region {ECO:0000269|PubMed:9520381}. Note=(Microbial infection) The interaction with HIV-1 Vpr protein possibly leads its translocation to a perinuclear region. {ECO:0000269|PubMed:9520381}.	Intracellular		Intracellular
SOX6	P35712	SOX6_HUMAN	reviewed	Transcription factor SOX-6	SOX6	Homo sapiens (Human)	SUBCELLULAR LOCATION: Nucleus {ECO:0000255|PROSITE-ProRule:PRU00267, ECO:0000269|PubMed:16442531}.	Intracellular		Intracellular
ANKRD49	Q8WVL7	ANR49_HUMAN	reviewed	Ankyrin repeat domain-containing protein 49 (Fetal globin-inducing factor)	ANKRD49 FGIF	Homo sapiens (Human)	SUBCELLULAR LOCATION: Nucleus {ECO:0000250|UniProtKB:Q8VE42}.	Intracellular		Intracellular
MPI	P34949	MPI_HUMAN	reviewed	Mannose-6-phosphate isomerase (EC 5.3.1.8) (Phosphohexomutase) (Phosphomannose isomerase) (PMI)	MPI PMI1	Homo sapiens (Human)	SUBCELLULAR LOCATION: Cytoplasm {ECO:0000305}.	Intracellular		Intracellular
NUP35	Q8NFH5	NUP35_HUMAN	reviewed	Nucleoporin NUP35 (35 kDa nucleoporin) (Mitotic phosphoprotein 44) (MP-44) (Nuclear pore complex protein Nup53) (Nucleoporin NUP53)	NUP35 MP44 NUP53	Homo sapiens (Human)	SUBCELLULAR LOCATION: Nucleus, nuclear pore complex {ECO:0000269|PubMed:12196509}. Nucleus membrane {ECO:0000269|PubMed:15703211}; Peripheral membrane protein {ECO:0000269|PubMed:15703211}. Note=Tightly associated with the nuclear membrane and lamina. {ECO:0000269|PubMed:15703211}.	Intracellular		Intracellular
SYT6	Q5T7P8	SYT6_HUMAN	reviewed	Synaptotagmin-6 (Synaptotagmin VI) (SytVI)	SYT6	Homo sapiens (Human)	SUBCELLULAR LOCATION: Cytoplasmic vesicle, secretory vesicle, synaptic vesicle membrane {ECO:0000250|UniProtKB:Q9R0N8}; Single-pass membrane protein {ECO:0000250|UniProtKB:Q9R0N8}.; SUBCELLULAR LOCATION: [Isoform 1]: Membrane {ECO:0000250|UniProtKB:Q9R0N8}; Single-pass membrane protein {ECO:0000250}. Note=Localized predominantly to endoplasmic reticulum (ER) and/or Golgi-like perinuclear compartm…	Intracellular		Intracellular	Cell Membrane		Cell Membrane
TBP	P20226	TBP_HUMAN	reviewed	TATA-box-binding protein (TATA sequence-binding protein) (TATA-binding factor) (TATA-box factor) (Transcription initiation factor TFIID TBP subunit)	TBP GTF2D1 TF2D TFIID	Homo sapiens (Human)	SUBCELLULAR LOCATION: Nucleus {ECO:0000269|PubMed:27007846}.	Intracellular		Intracellular
VIP	P01282	VIP_HUMAN	reviewed	VIP peptides [Cleaved into: Intestinal peptide PHV-42 (Peptide histidine valine 42); Intestinal peptide PHM-27 (Peptide histidine methioninamide 27); Vasoactive intestinal peptide (VIP) (Vasoactive intestinal polypeptide)]	VIP	Homo sapiens (Human)	SUBCELLULAR LOCATION: Secreted.							Secreted		Secreted
H2AZ2	Q71UI9	H2AV_HUMAN	reviewed	Histone H2A.V (H2A.F/Z) (H2A.Z variant histone 2)	H2AZ2 H2AFV H2AV	Homo sapiens (Human)	SUBCELLULAR LOCATION: Nucleus {ECO:0000250}. Chromosome {ECO:0000250}.	Intracellular		Intracellular
AKR7A3	O95154	ARK73_HUMAN	reviewed	Aflatoxin B1 aldehyde reductase member 3 (EC 1.-.-.-) (AFB1 aldehyde reductase 2) (AFB1-AR 2)	AKR7A3 AFAR2	Homo sapiens (Human)	SUBCELLULAR LOCATION: Cytoplasm.	Intracellular		Intracellular
IQCE	Q6IPM2	IQCE_HUMAN	reviewed	IQ domain-containing protein E	IQCE KIAA1023	Homo sapiens (Human)	SUBCELLULAR LOCATION: Cell projection, cilium membrane {ECO:0000250|UniProtKB:Q6PCQ0}; Peripheral membrane protein {ECO:0000250|UniProtKB:Q6PCQ0}; Cytoplasmic side {ECO:0000250|UniProtKB:Q6PCQ0}. Note=The EvC complex localizes at the base of cilia in the EvC zone of primary cilia in a EFCAB7-dependent manner. {ECO:0000250|UniProtKB:Q6PCQ0}.	Intracellular		Intracellular	Cell Membrane		Cell Membrane
TROAP	Q12815	TROAP_HUMAN	reviewed	Tastin (Trophinin-assisting protein) (Trophinin-associated protein)	TROAP	Homo sapiens (Human)	SUBCELLULAR LOCATION: Cytoplasm.	Intracellular		Intracellular
ZNF174	Q15697	ZN174_HUMAN	reviewed	Zinc finger protein 174 (AW-1) (Zinc finger and SCAN domain-containing protein 8)	ZNF174 ZSCAN8	Homo sapiens (Human)	SUBCELLULAR LOCATION: Nucleus.	Intracellular		Intracellular
ADAM30	Q9UKF2	ADA30_HUMAN	reviewed	Disintegrin and metalloproteinase domain-containing protein 30 (ADAM 30) (EC 3.4.24.-)	ADAM30 UNQ2509/PRO5997	Homo sapiens (Human)	SUBCELLULAR LOCATION: Late endosome membrane {ECO:0000269|PubMed:27333034}; Single-pass type I membrane protein {ECO:0000255}.	Intracellular		Intracellular	Cell Membrane		Cell Membrane
ARNT2	Q9HBZ2	ARNT2_HUMAN	reviewed	Aryl hydrocarbon receptor nuclear translocator 2 (ARNT protein 2) (Class E basic helix-loop-helix protein 1) (bHLHe1)	ARNT2 BHLHE1 KIAA0307	Homo sapiens (Human)	SUBCELLULAR LOCATION: Nucleus {ECO:0000255|PROSITE-ProRule:PRU00981, ECO:0000269|PubMed:24465693}.	Intracellular		Intracellular
FOSL1	P15407	FOSL1_HUMAN	reviewed	Fos-related antigen 1 (FRA-1)	FOSL1 FRA1	Homo sapiens (Human)	SUBCELLULAR LOCATION: Nucleus.	Intracellular		Intracellular
ZNF414	Q96IQ9	ZN414_HUMAN	reviewed	Zinc finger protein 414	ZNF414	Homo sapiens (Human)	SUBCELLULAR LOCATION: Nucleus {ECO:0000305}.	Intracellular		Intracellular
MSL3	Q8N5Y2	MS3L1_HUMAN	reviewed	Male-specific lethal 3 homolog (Male-specific lethal-3 homolog 1) (Male-specific lethal-3 protein-like 1) (MSL3-like 1)	MSL3 MSL3L1	Homo sapiens (Human)	SUBCELLULAR LOCATION: Nucleus {ECO:0000269|PubMed:30224647}.	Intracellular		Intracellular
SNRPB2	P08579	RU2B_HUMAN	reviewed	U2 small nuclear ribonucleoprotein B'' (U2 snRNP B'')	SNRPB2	Homo sapiens (Human)	SUBCELLULAR LOCATION: Nucleus {ECO:0000269|PubMed:28076346, ECO:0000269|PubMed:28502770, ECO:0000269|PubMed:28781166}.	Intracellular		Intracellular
ZSCAN21	Q9Y5A6	ZSC21_HUMAN	reviewed	Zinc finger and SCAN domain-containing protein 21 (Renal carcinoma antigen NY-REN-21) (Zinc finger protein 38 homolog) (Zfp-38)	ZSCAN21 ZFP38 ZNF38	Homo sapiens (Human)	SUBCELLULAR LOCATION: Nucleus {ECO:0000255|PROSITE-ProRule:PRU00187}.	Intracellular		Intracellular
ICAM2	P13598	ICAM2_HUMAN	reviewed	Intercellular adhesion molecule 2 (ICAM-2) (CD antigen CD102)	ICAM2	Homo sapiens (Human)	SUBCELLULAR LOCATION: Membrane {ECO:0000255}; Single-pass type I membrane protein {ECO:0000255}. Cell projection, microvillus {ECO:0000250|UniProtKB:P35330}. Note=Co-localizes with RDX, EZR and MSN in microvilli. {ECO:0000250|UniProtKB:P35330}.				Cell Membrane		Cell Membrane
OSTF1	Q92882	OSTF1_HUMAN	reviewed	Osteoclast-stimulating factor 1	OSTF1	Homo sapiens (Human)	SUBCELLULAR LOCATION: Cytoplasm {ECO:0000305}.	Intracellular		Intracellular
RAB4A	P20338	RAB4A_HUMAN	reviewed	Ras-related protein Rab-4A	RAB4A RAB4	Homo sapiens (Human)	SUBCELLULAR LOCATION: Membrane; Peripheral membrane protein {ECO:0000269|PubMed:1425574}. Cytoplasm {ECO:0000269|PubMed:1425574}. Early endosome membrane {ECO:0000250|UniProtKB:P05714}; Peripheral membrane protein {ECO:0000250|UniProtKB:P05714}. Recycling endosome membrane {ECO:0000250|UniProtKB:P05714}; Peripheral membrane protein {ECO:0000250|UniProtKB:P05714}. Note=Generally associated with me…	Intracellular		Intracellular
ATF4	P18848	ATF4_HUMAN	reviewed	Cyclic AMP-dependent transcription factor ATF-4 (cAMP-dependent transcription factor ATF-4) (Activating transcription factor 4) (Cyclic AMP-responsive element-binding protein 2) (CREB-2) (cAMP-responsive element-binding protein 2) (DNA-binding protein TAXREB67) (Tax-responsive enhancer element-binding protein 67) (TaxREB67)	ATF4 CREB2 TXREB	Homo sapiens (Human)	SUBCELLULAR LOCATION: Cytoplasm {ECO:0000250|UniProtKB:Q9ES19}. Cell membrane {ECO:0000250|UniProtKB:Q9ES19}. Nucleus {ECO:0000269|PubMed:16682973, ECO:0000269|PubMed:22974638}. Cytoplasm, cytoskeleton, microtubule organizing center, centrosome {ECO:0000269|PubMed:20873783}. Note=Colocalizes with GABBR1 in hippocampal neuron dendritic membranes (By similarity). Colocalizes with NEK6 at the centro…	Intracellular		Intracellular	Cell Membrane		Cell Membrane
PAK5,PAK6	Q9NQU5	PAK6_HUMAN	reviewed	Serine/threonine-protein kinase PAK 6 (EC 2.7.11.1) (PAK-5) (p21-activated kinase 6) (PAK-6)	PAK6 PAK5	Homo sapiens (Human)	SUBCELLULAR LOCATION: Cytoplasm. Nucleus. Note=Cotranslocates into nucleus with AR in response to androgen induction.	Intracellular		Intracellular
COPE	O14579	COPE_HUMAN	reviewed	Coatomer subunit epsilon (Epsilon-coat protein) (Epsilon-COP)	COPE	Homo sapiens (Human)	SUBCELLULAR LOCATION: Cytoplasm {ECO:0000250}. Golgi apparatus membrane {ECO:0000250}; Peripheral membrane protein {ECO:0000250}; Cytoplasmic side {ECO:0000250}. Cytoplasmic vesicle, COPI-coated vesicle membrane {ECO:0000250}; Peripheral membrane protein {ECO:0000250}; Cytoplasmic side {ECO:0000250}. Note=The coatomer is cytoplasmic or polymerized on the cytoplasmic side of the Golgi, as well as …	Intracellular		Intracellular
PSPC1	Q8WXF1	PSPC1_HUMAN	reviewed	Paraspeckle component 1 (Paraspeckle protein 1)	PSPC1 PSP1	Homo sapiens (Human)	SUBCELLULAR LOCATION: Nucleus, nucleolus. Nucleus matrix {ECO:0000250}. Cytoplasm {ECO:0000250}. Nucleus speckle. Note=In punctate subnuclear structures often located adjacent to splicing speckles, called paraspeckles. Colocalizes with NONO and SFPQ in paraspeckles and perinucleolar caps in an RNA-dependent manner. May cycle between paraspeckles and nucleolus. In telophase, when daughter nuclei f…	Intracellular		Intracellular
HIGD2A	Q9BW72	HIG2A_HUMAN	reviewed	HIG1 domain family member 2A, mitochondrial (RCF1 homolog B) (RCF1b)	HIGD2A	Homo sapiens (Human)	SUBCELLULAR LOCATION: Mitochondrion membrane {ECO:0000255|PROSITE-ProRule:PRU00836, ECO:0000269|PubMed:22342701}; Multi-pass membrane protein {ECO:0000255|PROSITE-ProRule:PRU00836, ECO:0000269|PubMed:22342701}. Mitochondrion inner membrane {ECO:0000305|PubMed:22342701}.	Intracellular		Intracellular	Cell Membrane		Cell Membrane
KRT8	P05787	K2C8_HUMAN	reviewed	Keratin, type II cytoskeletal 8 (Cytokeratin-8) (CK-8) (Keratin-8) (K8) (Type-II keratin Kb8)	KRT8 CYK8	Homo sapiens (Human)	SUBCELLULAR LOCATION: Cytoplasm {ECO:0000269|PubMed:10973561, ECO:0000269|PubMed:19188445}. Nucleus, nucleoplasm {ECO:0000250}. Nucleus matrix {ECO:0000250}.	Intracellular		Intracellular
PNRC1	Q12796	PNRC1_HUMAN	reviewed	Proline-rich nuclear receptor coactivator 1 (Proline-rich protein 2) (Protein B4-2)	PNRC1 PROL2	Homo sapiens (Human)	SUBCELLULAR LOCATION: Nucleus {ECO:0000305}.	Intracellular		Intracellular
CCR8	P51685	CCR8_HUMAN	reviewed	C-C chemokine receptor type 8 (C-C CKR-8) (CC-CKR-8) (CCR-8) (CC chemokine receptor CHEMR1) (CMKBRL2) (Chemokine receptor-like 1) (CKR-L1) (GPR-CY6) (GPRCY6) (TER1) (CD antigen CDw198)	CCR8 CKRL1 CMKBR8 CMKBRL2	Homo sapiens (Human)	SUBCELLULAR LOCATION: Cell membrane; Multi-pass membrane protein.				Cell Membrane		Cell Membrane
IRF1	P10914	IRF1_HUMAN	reviewed	Interferon regulatory factor 1 (IRF-1)	IRF1	Homo sapiens (Human)	SUBCELLULAR LOCATION: Nucleus. Cytoplasm. Note=MYD88-associated IRF1 migrates into the nucleus more efficiently than non-MYD88-associated IRF1.	Intracellular		Intracellular
PCNA	P12004	PCNA_HUMAN	reviewed	Proliferating cell nuclear antigen (PCNA) (Cyclin)	PCNA	Homo sapiens (Human)	SUBCELLULAR LOCATION: Nucleus {ECO:0000269|PubMed:24115439, ECO:0000269|PubMed:24939902}. Note=Colocalizes with CREBBP, EP300 and POLD1 to sites of DNA damage (PubMed:24939902). Forms nuclear foci representing sites of ongoing DNA replication and vary in morphology and number during S phase. Together with APEX2, is redistributed in discrete nuclear foci in presence of oxidative DNA damaging agent…	Intracellular		Intracellular
SUPV3L1	Q8IYB8	SUV3_HUMAN	reviewed	ATP-dependent RNA helicase SUPV3L1, mitochondrial (EC 3.6.4.13) (Suppressor of var1 3-like protein 1) (SUV3-like protein 1)	SUPV3L1 SUV3	Homo sapiens (Human)	SUBCELLULAR LOCATION: Nucleus {ECO:0000269|PubMed:17352692}. Mitochondrion matrix {ECO:0000269|PubMed:12466530, ECO:0000269|PubMed:17352692, ECO:0000269|PubMed:19864255}. Mitochondrion matrix, mitochondrion nucleoid {ECO:0000269|PubMed:18063578}.	Intracellular		Intracellular
AGTR2	P50052	AGTR2_HUMAN	reviewed	Type-2 angiotensin II receptor (Angiotensin II type-2 receptor) (AT2)	AGTR2	Homo sapiens (Human)	SUBCELLULAR LOCATION: Cell membrane; Multi-pass membrane protein.				Cell Membrane		Cell Membrane
PAWR	Q96IZ0	PAWR_HUMAN	reviewed	PRKC apoptosis WT1 regulator protein (Prostate apoptosis response 4 protein) (Par-4)	PAWR PAR4	Homo sapiens (Human)	SUBCELLULAR LOCATION: Cytoplasm. Nucleus. Note=Mainly cytoplasmic in absence of apoptosis signal and in normal cells. Nuclear in most cancer cell lines. Nuclear entry seems to be essential but not sufficient for apoptosis (By similarity). Nuclear localization includes nucleoplasm and PML nuclear bodies. {ECO:0000250}.	Intracellular		Intracellular
GJA10	Q969M2	CXA10_HUMAN	reviewed	Gap junction alpha-10 protein (Connexin-62) (Cx62)	GJA10 CX62	Homo sapiens (Human)	SUBCELLULAR LOCATION: Cell membrane {ECO:0000250}; Multi-pass membrane protein {ECO:0000250}. Cell junction, gap junction {ECO:0000250}.				Cell Membrane		Cell Membrane
CCDC120	Q96HB5	CC120_HUMAN	reviewed	Coiled-coil domain-containing protein 120	CCDC120 JM11	Homo sapiens (Human)	SUBCELLULAR LOCATION: Cytoplasm, cytoskeleton, microtubule organizing center, centrosome, centriole {ECO:0000269|PubMed:28422092}. Cytoplasm {ECO:0000269|PubMed:25326380}. Cell projection, neuron projection {ECO:0000269|PubMed:25326380}. Cell projection, growth cone {ECO:0000269|PubMed:25326380}. Endosome {ECO:0000269|PubMed:25326380}. Note=Localizes to the subdistal appendages of mother centriol…	Intracellular		Intracellular
ARPC5	O15511	ARPC5_HUMAN	reviewed	Actin-related protein 2/3 complex subunit 5 (Arp2/3 complex 16 kDa subunit) (p16-ARC)	ARPC5 ARC16	Homo sapiens (Human)	SUBCELLULAR LOCATION: Cytoplasm, cytoskeleton {ECO:0000269|PubMed:9230079}. Cell projection {ECO:0000269|PubMed:9230079}. Nucleus {ECO:0000269|PubMed:29925947}.	Intracellular		Intracellular
RRP1	P56182	RRP1_HUMAN	reviewed	Ribosomal RNA processing protein 1 homolog A (Novel nuclear protein 1) (NNP-1) (Nucleolar protein Nop52) (RRP1-like protein)	RRP1 D21S2056E NNP1 NOP52 RRP1A	Homo sapiens (Human)	SUBCELLULAR LOCATION: Nucleus, nucleolus {ECO:0000269|PubMed:12429849, ECO:0000269|PubMed:9192856}.	Intracellular		Intracellular
CEPT1	Q9Y6K0	CEPT1_HUMAN	reviewed	Choline/ethanolaminephosphotransferase 1 (hCEPT1) (EC 2.7.8.1) (EC 2.7.8.2)	CEPT1 PRO1101	Homo sapiens (Human)	SUBCELLULAR LOCATION: Endoplasmic reticulum membrane {ECO:0000269|PubMed:12221122}; Multi-pass membrane protein {ECO:0000269|PubMed:12221122}. Nucleus membrane {ECO:0000269|PubMed:12221122}; Multi-pass membrane protein {ECO:0000269|PubMed:12221122}.	Intracellular		Intracellular	Cell Membrane		Cell Membrane
TCEAL3	Q969E4	TCAL3_HUMAN	reviewed	Transcription elongation factor A protein-like 3 (TCEA-like protein 3) (Transcription elongation factor S-II protein-like 3)	TCEAL3 MSTP072	Homo sapiens (Human)	SUBCELLULAR LOCATION: Nucleus {ECO:0000305}.	Intracellular		Intracellular
CCDC124	Q96CT7	CC124_HUMAN	reviewed	Coiled-coil domain-containing protein 124	CCDC124	Homo sapiens (Human)	SUBCELLULAR LOCATION: Cytoplasm, cytoskeleton, microtubule organizing center, centrosome {ECO:0000269|PubMed:23894443}. Midbody {ECO:0000269|PubMed:23894443}. Note=Colocalizes with gamma-tubulin at interphase, prophase, metaphase, and anaphase. Relocates from centrosome to midbody at telophase.	Intracellular		Intracellular
DCD	P81605	DCD_HUMAN	reviewed	Dermcidin (EC 3.4.-.-) (Preproteolysin) [Cleaved into: Survival-promoting peptide; DCD-1]	DCD AIDD DSEP	Homo sapiens (Human)	SUBCELLULAR LOCATION: Secreted.							Secreted		Secreted
DCAF6	Q58WW2	DCAF6_HUMAN	reviewed	DDB1- and CUL4-associated factor 6 (Androgen receptor complex-associated protein) (ARCAP) (IQ motif and WD repeat-containing protein 1) (Nuclear receptor interaction protein) (NRIP)	DCAF6 IQWD1 MSTP055	Homo sapiens (Human)	SUBCELLULAR LOCATION: Nucleus {ECO:0000269|PubMed:15784617}.	Intracellular		Intracellular
SOX10	P56693	SOX10_HUMAN	reviewed	Transcription factor SOX-10	SOX10	Homo sapiens (Human)	SUBCELLULAR LOCATION: Cytoplasm {ECO:0000269|PubMed:12138193}. Nucleus {ECO:0000269|PubMed:12138193}. Mitochondrion outer membrane {ECO:0000250|UniProtKB:Q04888}; Peripheral membrane protein {ECO:0000250|UniProtKB:Q04888}; Cytoplasmic side {ECO:0000250|UniProtKB:Q04888}.	Intracellular		Intracellular
TOX2	Q96NM4	TOX2_HUMAN	reviewed	TOX high mobility group box family member 2 (Granulosa cell HMG box protein 1) (GCX-1)	TOX2 C20orf100 GCX1	Homo sapiens (Human)	SUBCELLULAR LOCATION: Nucleus {ECO:0000255|PROSITE-ProRule:PRU00267}.	Intracellular		Intracellular
SERPINB1	P30740	ILEU_HUMAN	reviewed	Leukocyte elastase inhibitor (LEI) (Monocyte/neutrophil elastase inhibitor) (EI) (M/NEI) (Peptidase inhibitor 2) (PI-2) (Serpin B1)	SERPINB1 ELANH2 MNEI PI2	Homo sapiens (Human)	SUBCELLULAR LOCATION: Secreted {ECO:0000269|PubMed:26701651}. Cytoplasm {ECO:0000269|PubMed:23269243}. Cytoplasmic granule {ECO:0000269|PubMed:23269243}.	Intracellular		Intracellular				Secreted		Secreted
HSFX1	Q9UBD0	HSFX1_HUMAN	reviewed	Heat shock transcription factor, X-linked	HSFX1 LW-1; HSFX2	Homo sapiens (Human)	SUBCELLULAR LOCATION: Nucleus {ECO:0000305}. Cytoplasm {ECO:0000269|PubMed:15044259}.	Intracellular		Intracellular
STAC	Q99469	STAC_HUMAN	reviewed	SH3 and cysteine-rich domain-containing protein (Src homology 3 and cysteine-rich domain-containing protein)	STAC STAC1	Homo sapiens (Human)	SUBCELLULAR LOCATION: Cytoplasm, cytosol {ECO:0000250|UniProtKB:P97306}. Cell membrane {ECO:0000250|UniProtKB:P97306}; Peripheral membrane protein {ECO:0000250|UniProtKB:P97306}; Cytoplasmic side {ECO:0000250|UniProtKB:P97306}. Cell membrane, sarcolemma {ECO:0000250|UniProtKB:P97306}; Peripheral membrane protein {ECO:0000250|UniProtKB:P97306}; Cytoplasmic side {ECO:0000250|UniProtKB:P97306}.	Intracellular		Intracellular	Cell Membrane		Cell Membrane
DYRK3	O43781	DYRK3_HUMAN	reviewed	Dual specificity tyrosine-phosphorylation-regulated kinase 3 (EC 2.7.12.1) (Regulatory erythroid kinase) (REDK)	DYRK3	Homo sapiens (Human)	SUBCELLULAR LOCATION: Nucleus {ECO:0000269|PubMed:10779429, ECO:0000269|PubMed:20167603, ECO:0000269|PubMed:29973724}. Cytoplasm {ECO:0000269|PubMed:29973724}. Nucleus speckle {ECO:0000269|PubMed:29973724}. Cytoplasmic granule {ECO:0000269|PubMed:20167603, ECO:0000269|PubMed:23415227, ECO:0000269|PubMed:29973724}. Cytoplasm, cytoskeleton, microtubule organizing center, centrosome {ECO:0000269|Pub…	Intracellular		Intracellular
CDYL2	Q8N8U2	CDYL2_HUMAN	reviewed	Chromodomain Y-like protein 2 (CDY-like 2)	CDYL2	Homo sapiens (Human)	SUBCELLULAR LOCATION: Nucleus {ECO:0000250}.	Intracellular		Intracellular
FER	P16591	FER_HUMAN	reviewed	Tyrosine-protein kinase Fer (EC 2.7.10.2) (Feline encephalitis virus-related kinase FER) (Fujinami poultry sarcoma/Feline sarcoma-related protein Fer) (Proto-oncogene c-Fer) (Tyrosine kinase 3) (p94-Fer)	FER TYK3	Homo sapiens (Human)	SUBCELLULAR LOCATION: Cytoplasm. Cytoplasm, cytoskeleton. Cell membrane; Peripheral membrane protein; Cytoplasmic side. Cell projection. Cell junction. Membrane; Peripheral membrane protein; Cytoplasmic side. Nucleus. Cytoplasm, cell cortex. Note=Associated with the chromatin. Detected on microtubules in polarized and motile vascular endothelial cells. Colocalizes with F-actin at the cell cortex.…	Intracellular		Intracellular	Cell Membrane		Cell Membrane
CCDC90B	Q9GZT6	CC90B_HUMAN	reviewed	Coiled-coil domain-containing protein 90B, mitochondrial	CCDC90B CUA003 MDS011 MDS025	Homo sapiens (Human)	SUBCELLULAR LOCATION: Mitochondrion membrane {ECO:0000269|PubMed:11256614}; Single-pass membrane protein {ECO:0000255}.	Intracellular		Intracellular	Cell Membrane		Cell Membrane
CRTC1	Q6UUV9	CRTC1_HUMAN	reviewed	CREB-regulated transcription coactivator 1 (Mucoepidermoid carcinoma translocated protein 1) (Transducer of regulated cAMP response element-binding protein 1) (TORC-1) (Transducer of CREB protein 1)	CRTC1 KIAA0616 MECT1 TORC1 WAMTP1	Homo sapiens (Human)	SUBCELLULAR LOCATION: Cytoplasm {ECO:0000269|PubMed:15589160}. Nucleus {ECO:0000269|PubMed:15589160}. Note=Cytoplasmic when phosphorylated by SIK or AMPK and when sequestered by 14-3-3 proteins (PubMed:16817901). Translocated to the nucleus on Ser-151 dephosphorylation, instigated by a number of factors including calcium ion and cAMP levels (PubMed:15589160). Light stimulation triggers a nuclear …	Intracellular		Intracellular
PLEKHN1	Q494U1	PKHN1_HUMAN	reviewed	Pleckstrin homology domain-containing family N member 1 (PH domain-containing family N member 1) (Cardiolipin and phosphatidic acid-binding protein)	PLEKHN1 CLPABP	Homo sapiens (Human)	SUBCELLULAR LOCATION: Cell membrane {ECO:0000269|PubMed:25043870}; Lipid-anchor {ECO:0000269|PubMed:25043870}. Mitochondrion {ECO:0000269|PubMed:27616329, ECO:0000269|PubMed:29531808}. Mitochondrion membrane {ECO:0000269|PubMed:18191643, ECO:0000269|PubMed:29180010}. Note=Interaction with C1QBP and phosphorylation is essential for its mitochondrial localization. Localizes on the microtubule in th…	Intracellular		Intracellular	Cell Membrane		Cell Membrane
INTS2	Q9H0H0	INT2_HUMAN	reviewed	Integrator complex subunit 2 (Int2)	INTS2 KIAA1287	Homo sapiens (Human)	SUBCELLULAR LOCATION: Nucleus membrane {ECO:0000269|PubMed:16239144}; Single-pass membrane protein {ECO:0000305}. Cytoplasm {ECO:0000269|PubMed:23904267}.	Intracellular		Intracellular	Cell Membrane		Cell Membrane
CER1	O95813	CER1_HUMAN	reviewed	Cerberus (Cerberus-related protein) (DAN domain family member 4)	CER1 DAND4	Homo sapiens (Human)	SUBCELLULAR LOCATION: Secreted {ECO:0000305}.							Secreted		Secreted
NUP50	Q9UKX7	NUP50_HUMAN	reviewed	Nuclear pore complex protein Nup50 (50 kDa nucleoporin) (Nuclear pore-associated protein 60 kDa-like) (Nucleoporin Nup50)	NUP50 NPAP60L PRO1146	Homo sapiens (Human)	SUBCELLULAR LOCATION: Nucleus, nuclear pore complex {ECO:0000269|PubMed:12802065}. Nucleus membrane {ECO:0000250|UniProtKB:O08587}; Peripheral membrane protein {ECO:0000250|UniProtKB:O08587}; Nucleoplasmic side {ECO:0000250|UniProtKB:O08587}. Note=Localizes to the nucleoplasmic fibrils of the nuclear pore complex (By similarity). Dissociates from the NPC structure early during prophase of mitosis…	Intracellular		Intracellular
FATE1	Q969F0	FATE1_HUMAN	reviewed	Fetal and adult testis-expressed transcript protein (Cancer/testis antigen 43) (CT43) (Tumor antigen BJ-HCC-2)	FATE1 FATE	Homo sapiens (Human)	SUBCELLULAR LOCATION: Mitochondrion {ECO:0000269|PubMed:26567849, ECO:0000269|PubMed:27402544}. Mitochondrion outer membrane {ECO:0000269|PubMed:27402544}. Endoplasmic reticulum membrane {ECO:0000269|PubMed:27402544}; Single-pass membrane protein {ECO:0000305}; Cytoplasmic side {ECO:0000305|PubMed:27402544}. Note=Localized to specific membrane structures termed mitochondria-associated membranes (…	Intracellular		Intracellular	Cell Membrane		Cell Membrane
GATA3	P23771	GATA3_HUMAN	reviewed	Trans-acting T-cell-specific transcription factor GATA-3 (GATA-binding factor 3)	GATA3	Homo sapiens (Human)	SUBCELLULAR LOCATION: Nucleus.	Intracellular		Intracellular
C17orf78	Q8N4C9	CQ078_HUMAN	reviewed	Uncharacterized protein C17orf78	C17orf78	Homo sapiens (Human)	SUBCELLULAR LOCATION: Membrane {ECO:0000305}; Single-pass membrane protein {ECO:0000305}.				Cell Membrane		Cell Membrane
SMARCA2	P51531	SMCA2_HUMAN	reviewed	Probable global transcription activator SNF2L2 (EC 3.6.4.-) (ATP-dependent helicase SMARCA2) (BRG1-associated factor 190B) (BAF190B) (Protein brahma homolog) (hBRM) (SNF2-alpha) (SWI/SNF-related matrix-associated actin-dependent regulator of chromatin subfamily A member 2)	SMARCA2 BAF190B BRM SNF2A SNF2L2	Homo sapiens (Human)	SUBCELLULAR LOCATION: Nucleus.	Intracellular		Intracellular
BET1	O15155	BET1_HUMAN	reviewed	BET1 homolog (hBET1) (Golgi vesicular membrane-trafficking protein p18)	BET1	Homo sapiens (Human)	SUBCELLULAR LOCATION: Endoplasmic reticulum membrane {ECO:0000250}; Single-pass type IV membrane protein {ECO:0000250}. Golgi apparatus, cis-Golgi network membrane {ECO:0000250}. Golgi apparatus membrane {ECO:0000250}. Note=Concentrated most in the intermediate compartment/cis-Golgi network and the cis-Golgi cisternae 1 and 2. Greatly reduced in concentration at the trans end of the Golgi apparat…	Intracellular		Intracellular	Cell Membrane		Cell Membrane
PDLIM5	Q96HC4	PDLI5_HUMAN	reviewed	PDZ and LIM domain protein 5 (Enigma homolog) (Enigma-like PDZ and LIM domains protein)	PDLIM5 ENH L9	Homo sapiens (Human)	SUBCELLULAR LOCATION: Cell junction, synapse, postsynaptic density {ECO:0000250|UniProtKB:Q62920}. Cell junction, synapse, presynapse {ECO:0000250|UniProtKB:Q62920}. Cell junction, synapse, postsynapse {ECO:0000250|UniProtKB:Q62920}. Cytoplasm, cytosol {ECO:0000250|UniProtKB:Q62920}. Note=Detected both at presynaptic and postsynaptic sites, exclusively at excitatory synapses, but not inhibitory s…	Intracellular		Intracellular
RGS13,RGS18	Q9NS28	RGS18_HUMAN	reviewed	Regulator of G-protein signaling 18 (RGS18)	RGS18 RGS13	Homo sapiens (Human)	SUBCELLULAR LOCATION: Cytoplasm {ECO:0000250}.	Intracellular		Intracellular
ABL1	P00519	ABL1_HUMAN	reviewed	Tyrosine-protein kinase ABL1 (EC 2.7.10.2) (Abelson murine leukemia viral oncogene homolog 1) (Abelson tyrosine-protein kinase 1) (Proto-oncogene c-Abl) (p150)	ABL1 ABL JTK7	Homo sapiens (Human)	SUBCELLULAR LOCATION: Cytoplasm, cytoskeleton. Nucleus. Mitochondrion {ECO:0000250}. Note=Shuttles between the nucleus and cytoplasm depending on environmental signals. Sequestered into the cytoplasm through interaction with 14-3-3 proteins. Localizes to mitochondria in response to oxidative stress (By similarity). {ECO:0000250}.; SUBCELLULAR LOCATION: [Isoform IB]: Nucleus membrane; Lipid-anchor…	Intracellular		Intracellular
BCKDK	O14874	BCKD_HUMAN	reviewed	[3-methyl-2-oxobutanoate dehydrogenase [lipoamide]] kinase, mitochondrial (EC 2.7.11.4) (Branched-chain alpha-ketoacid dehydrogenase kinase) (BCKD-kinase) (BCKDHKIN)	BCKDK	Homo sapiens (Human)	SUBCELLULAR LOCATION: Mitochondrion matrix. Mitochondrion {ECO:0000269|PubMed:24449431}.	Intracellular		Intracellular
DGKQ	P52824	DGKQ_HUMAN	reviewed	Diacylglycerol kinase theta (DAG kinase theta) (EC 2.7.1.107) (Diglyceride kinase theta) (DGK-theta)	DGKQ DAGK4	Homo sapiens (Human)	SUBCELLULAR LOCATION: Cytoplasm {ECO:0000269|PubMed:15632189}. Cell membrane {ECO:0000269|PubMed:10066731, ECO:0000269|PubMed:15632189}. Cytoplasm, cytoskeleton {ECO:0000269|PubMed:10066731}. Nucleus {ECO:0000269|PubMed:12799190}. Nucleus speckle {ECO:0000269|PubMed:12799190}. Note=Translocates to the nucleus in response to thrombin stimulation (PubMed:15632189). Translocates to the plasma membra…	Intracellular		Intracellular	Cell Membrane		Cell Membrane
PEAK1	Q9H792	PEAK1_HUMAN	reviewed	Inactive tyrosine-protein kinase PEAK1 (Pseudopodium-enriched atypical kinase 1) (Sugen kinase 269) (Tyrosine-protein kinase SgK269)	PEAK1 KIAA2002	Homo sapiens (Human)	SUBCELLULAR LOCATION: Cytoplasm, cytoskeleton {ECO:0000269|PubMed:20534451, ECO:0000269|PubMed:23105102}. Cell junction, focal adhesion {ECO:0000269|PubMed:20534451, ECO:0000269|PubMed:23105102}. Note=Colocalizes with F-actin in serum-rich medium (PubMed:20534451). Actin colocalization is reduced during serum starvation (PubMed:20534451). {ECO:0000269|PubMed:20534451}.	Intracellular		Intracellular
STRADA	Q7RTN6	STRAA_HUMAN	reviewed	STE20-related kinase adapter protein alpha (STRAD alpha) (STE20-related adapter protein) (Serologically defined breast cancer antigen NY-BR-96)	STRADA LYK5 STRAD	Homo sapiens (Human)	SUBCELLULAR LOCATION: Nucleus {ECO:0000269|PubMed:12805220, ECO:0000269|PubMed:14517248}. Cytoplasm {ECO:0000269|PubMed:12805220, ECO:0000269|PubMed:14517248}.	Intracellular		Intracellular
SRC	P12931	SRC_HUMAN	reviewed	Proto-oncogene tyrosine-protein kinase Src (EC 2.7.10.2) (Proto-oncogene c-Src) (pp60c-src) (p60-Src)	SRC SRC1	Homo sapiens (Human)	SUBCELLULAR LOCATION: Cell membrane {ECO:0000269|PubMed:7525268}; Lipid-anchor {ECO:0000269|PubMed:22801373}. Mitochondrion inner membrane {ECO:0000269|PubMed:12615910}. Nucleus {ECO:0000269|PubMed:7853507}. Cytoplasm, cytoskeleton {ECO:0000269|PubMed:7525268}. Cytoplasm, perinuclear region {ECO:0000269|PubMed:19307596}. Cell junction, focal adhesion {ECO:0000269|PubMed:22801373}. Note=Localizes …	Intracellular		Intracellular	Cell Membrane		Cell Membrane
STX5	Q13190	STX5_HUMAN	reviewed	Syntaxin-5	STX5 STX5A	Homo sapiens (Human)	SUBCELLULAR LOCATION: Endoplasmic reticulum-Golgi intermediate compartment membrane {ECO:0000250|UniProtKB:Q08851}; Single-pass type IV membrane protein {ECO:0000255}. Golgi apparatus membrane {ECO:0000250|UniProtKB:Q08851}. Note=Localizes throughout the Golgi apparatus, but most abundant in the cis-most cisternae. {ECO:0000250|UniProtKB:Q08851}.	Intracellular		Intracellular	Cell Membrane		Cell Membrane
TJP2	Q9UDY2	ZO2_HUMAN	reviewed	Tight junction protein ZO-2 (Tight junction protein 2) (Zona occludens protein 2) (Zonula occludens protein 2)	TJP2 X104 ZO2	Homo sapiens (Human)	SUBCELLULAR LOCATION: Cell junction, adherens junction. Cell membrane {ECO:0000250}; Peripheral membrane protein {ECO:0000250}; Cytoplasmic side {ECO:0000250}. Cell junction, tight junction {ECO:0000250|UniProtKB:Q9Z0U1}. Nucleus {ECO:0000250}. Note=Also nuclear under environmental stress conditions and in migratory endothelial cells and subconfluent epithelial cell cultures. {ECO:0000250}.	Intracellular		Intracellular	Cell Membrane		Cell Membrane
VAX2	Q9UIW0	VAX2_HUMAN	reviewed	Ventral anterior homeobox 2	VAX2	Homo sapiens (Human)	SUBCELLULAR LOCATION: Nucleus {ECO:0000305}.	Intracellular		Intracellular
FOXP4	Q8IVH2	FOXP4_HUMAN	reviewed	Forkhead box protein P4 (Fork head-related protein-like A)	FOXP4 FKHLA	Homo sapiens (Human)	SUBCELLULAR LOCATION: Nucleus {ECO:0000255|PROSITE-ProRule:PRU00089}.	Intracellular		Intracellular
NCBP2	P52298	NCBP2_HUMAN	reviewed	Nuclear cap-binding protein subunit 2 (20 kDa nuclear cap-binding protein) (Cell proliferation-inducing gene 55 protein) (NCBP 20 kDa subunit) (CBP20) (NCBP-interacting protein 1) (NIP1)	NCBP2 CBP20 PIG55	Homo sapiens (Human)	SUBCELLULAR LOCATION: Nucleus {ECO:0000269|PubMed:8601613}. Cytoplasm {ECO:0000269|PubMed:8601613}.	Intracellular		Intracellular
IFITM2	Q01629	IFM2_HUMAN	reviewed	Interferon-induced transmembrane protein 2 (Dispanin subfamily A member 2c) (DSPA2c) (Interferon-inducible protein 1-8D)	IFITM2	Homo sapiens (Human)	SUBCELLULAR LOCATION: Cell membrane {ECO:0000305}; Single-pass membrane protein {ECO:0000305}.				Cell Membrane		Cell Membrane
KISS1	Q15726	KISS1_HUMAN	reviewed	Metastasis-suppressor KiSS-1 (Kisspeptin-1) [Cleaved into: Metastin (Kisspeptin-54); Kisspeptin-14; Kisspeptin-13; Kisspeptin-10]	KISS1 PP5098	Homo sapiens (Human)	SUBCELLULAR LOCATION: Secreted.							Secreted		Secreted
CEACAM8	P31997	CEAM8_HUMAN	reviewed	Carcinoembryonic antigen-related cell adhesion molecule 8 (CD67 antigen) (Carcinoembryonic antigen CGM6) (Non-specific cross-reacting antigen NCA-95) (CD antigen CD66b)	CEACAM8 CGM6	Homo sapiens (Human)	SUBCELLULAR LOCATION: Cell membrane {ECO:0000269|PubMed:2208113}; Lipid-anchor, GPI-anchor {ECO:0000269|PubMed:2208113}. Cell surface {ECO:0000269|PubMed:8776764}.				Cell Membrane		Cell Membrane
FAM107A	O95990	F107A_HUMAN	reviewed	Actin-associated protein FAM107A (Down-regulated in renal cell carcinoma 1) (Protein TU3A)	FAM107A DRR1 TU3A	Homo sapiens (Human)	SUBCELLULAR LOCATION: Nucleus {ECO:0000269|PubMed:10564580, ECO:0000269|PubMed:11256614, ECO:0000269|PubMed:20543869, ECO:0000269|PubMed:28604741}. Cytoplasm, cytoskeleton, stress fiber {ECO:0000269|PubMed:20543869, ECO:0000269|PubMed:28604741}. Cell junction, focal adhesion {ECO:0000269|PubMed:20543869}. Cell projection, ruffle membrane {ECO:0000269|PubMed:20543869}. Cell junction, synapse {ECO:…	Intracellular		Intracellular
RBM38	Q9H0Z9	RBM38_HUMAN	reviewed	RNA-binding protein 38 (CLL-associated antigen KW-5) (HSRNASEB) (RNA-binding motif protein 38) (RNA-binding region-containing protein 1) (ssDNA-binding protein SEB4)	RBM38 RNPC1 SEB4	Homo sapiens (Human)	SUBCELLULAR LOCATION: Cytoplasm, cytosol {ECO:0000269|PubMed:17050675}. Nucleus {ECO:0000269|PubMed:17050675}.	Intracellular		Intracellular
RSL1D1	O76021	RL1D1_HUMAN	reviewed	Ribosomal L1 domain-containing protein 1 (CATX-11) (Cellular senescence-inhibited gene protein) (Protein PBK1)	RSL1D1 CATX11 CSIG PBK1 L12	Homo sapiens (Human)	SUBCELLULAR LOCATION: Nucleus, nucleolus {ECO:0000269|PubMed:11790298, ECO:0000269|PubMed:12429849, ECO:0000269|PubMed:18678645, ECO:0000269|PubMed:22419112}. Note=Colocalizes with ING1 in the nucleolus after UV stress. {ECO:0000269|PubMed:22419112}.	Intracellular		Intracellular
NELFCD	Q8IXH7	NELFD_HUMAN	reviewed	Negative elongation factor C/D (NELF-C/D) (TH1-like protein)	NELFCD NELFD TH1 TH1L HSPC130	Homo sapiens (Human)	SUBCELLULAR LOCATION: Nucleus {ECO:0000305}.	Intracellular		Intracellular
ATP1A1	P05023	AT1A1_HUMAN	reviewed	Sodium/potassium-transporting ATPase subunit alpha-1 (Na(+)/K(+) ATPase alpha-1 subunit) (EC 7.2.2.13) (Sodium pump subunit alpha-1)	ATP1A1	Homo sapiens (Human)	SUBCELLULAR LOCATION: Cell membrane, sarcolemma {ECO:0000269|PubMed:7711835}; Multi-pass membrane protein {ECO:0000255}. Melanosome {ECO:0000269|PubMed:17081065}. Note=Identified by mass spectrometry in melanosome fractions from stage I to stage IV. {ECO:0000269|PubMed:17081065}.	Intracellular		Intracellular	Cell Membrane		Cell Membrane
FAM50A	Q14320	FA50A_HUMAN	reviewed	Protein FAM50A (Protein HXC-26) (Protein XAP-5)	FAM50A DXS9928E HXC26 XAP5	Homo sapiens (Human)	SUBCELLULAR LOCATION: Nucleus {ECO:0000305}.	Intracellular		Intracellular
FBXL22	Q6P050	FXL22_HUMAN	reviewed	F-box and leucine-rich protein 22	FBXL22	Homo sapiens (Human)	SUBCELLULAR LOCATION: Cytoplasm, myofibril, sarcomere, Z line {ECO:0000269|PubMed:22972877}.	Intracellular		Intracellular
GLIPR1	P48060	GLIP1_HUMAN	reviewed	Glioma pathogenesis-related protein 1 (GliPR 1) (Protein RTVP-1)	GLIPR1 GLIPR RTVP1	Homo sapiens (Human)	SUBCELLULAR LOCATION: Membrane {ECO:0000305}; Single-pass membrane protein {ECO:0000305}.				Cell Membrane		Cell Membrane
HIRA	P54198	HIRA_HUMAN	reviewed	Protein HIRA (TUP1-like enhancer of split protein 1)	HIRA DGCR1 HIR TUPLE1	Homo sapiens (Human)	SUBCELLULAR LOCATION: Nucleus. Nucleus, PML body. Note=Primarily, though not exclusively, localized to the nucleus. Localizes to PML bodies immediately prior to onset of senescence.	Intracellular		Intracellular
LRRC1	Q9BTT6	LRRC1_HUMAN	reviewed	Leucine-rich repeat-containing protein 1 (LANO adapter protein) (LAP and no PDZ protein)	LRRC1 LANO	Homo sapiens (Human)	SUBCELLULAR LOCATION: Cytoplasm {ECO:0000269|PubMed:11440998}. Membrane {ECO:0000269|PubMed:11440998}; Peripheral membrane protein {ECO:0000269|PubMed:11440998}. Note=Localized at the basolateral side of epithelial cells.	Intracellular		Intracellular
PHB2	Q99623	PHB2_HUMAN	reviewed	Prohibitin-2 (B-cell receptor-associated protein BAP37) (D-prohibitin) (Repressor of estrogen receptor activity)	PHB2 BAP REA	Homo sapiens (Human)	SUBCELLULAR LOCATION: Mitochondrion inner membrane {ECO:0000269|PubMed:20959514}. Cytoplasm {ECO:0000269|PubMed:19496786}. Nucleus {ECO:0000269|PubMed:19496786, ECO:0000269|PubMed:20959514}.	Intracellular		Intracellular
RAPH1	Q70E73	RAPH1_HUMAN	reviewed	Ras-associated and pleckstrin homology domains-containing protein 1 (RAPH1) (Amyotrophic lateral sclerosis 2 chromosomal region candidate gene 18 protein) (Amyotrophic lateral sclerosis 2 chromosomal region candidate gene 9 protein) (Lamellipodin) (Proline-rich EVH1 ligand 2) (PREL-2) (Protein RMO1)	RAPH1 ALS2CR18 ALS2CR9 KIAA1681 LPD PREL2 RMO1	Homo sapiens (Human)	SUBCELLULAR LOCATION: Cell membrane {ECO:0000269|PubMed:15469845}; Peripheral membrane protein {ECO:0000269|PubMed:15469845}; Cytoplasmic side {ECO:0000269|PubMed:15469845}. Cell projection, lamellipodium {ECO:0000269|PubMed:15469845}. Cell projection, filopodium {ECO:0000269|PubMed:15469845}. Cytoplasm, cytoskeleton {ECO:0000269|PubMed:15469845}. Note=Recruited to the membrane, via the PH domain…	Intracellular		Intracellular	Cell Membrane		Cell Membrane
CEP19	Q96LK0	CEP19_HUMAN	reviewed	Centrosomal protein of 19 kDa (Cep19)	CEP19 C3orf34 HSD5	Homo sapiens (Human)	SUBCELLULAR LOCATION: Cytoplasm, cytoskeleton, microtubule organizing center, centrosome, centriole {ECO:0000269|PubMed:21399614, ECO:0000269|PubMed:28428259, ECO:0000269|PubMed:28625565, ECO:0000269|PubMed:28659385}. Cytoplasm, cytoskeleton, spindle pole {ECO:0000269|PubMed:21399614}. Cytoplasm, cytoskeleton, cilium basal body {ECO:0000269|PubMed:24268657, ECO:0000269|PubMed:28428259, ECO:000026…	Intracellular		Intracellular
PARD6B	Q9BYG5	PAR6B_HUMAN	reviewed	Partitioning defective 6 homolog beta (PAR-6 beta) (PAR-6B)	PARD6B PAR6B	Homo sapiens (Human)	SUBCELLULAR LOCATION: Cytoplasm. Cell membrane {ECO:0000250}. Cell junction, tight junction {ECO:0000250}.	Intracellular		Intracellular	Cell Membrane		Cell Membrane
PSRC1	Q6PGN9	PSRC1_HUMAN	reviewed	Proline/serine-rich coiled-coil protein 1	PSRC1 DDA3 FP3214	Homo sapiens (Human)	SUBCELLULAR LOCATION: Cytoplasm. Cytoplasm, cytoskeleton, spindle. Cytoplasm, cytoskeleton, spindle pole. Note=Detected at the mitotic spindle and spindle poles. Diffusely distributed throughout the cell during interphase.	Intracellular		Intracellular
RPP38	P78345	RPP38_HUMAN	reviewed	Ribonuclease P protein subunit p38 (RNaseP protein p38) (EC 3.1.26.5)	RPP38	Homo sapiens (Human)	SUBCELLULAR LOCATION: Nucleus, nucleolus {ECO:0000269|PubMed:10444065}.	Intracellular		Intracellular
TRAPPC6B	Q86SZ2	TPC6B_HUMAN	reviewed	Trafficking protein particle complex subunit 6B (TRAPP complex subunit 6B)	TRAPPC6B	Homo sapiens (Human)	SUBCELLULAR LOCATION: Golgi apparatus, cis-Golgi network {ECO:0000250}. Endoplasmic reticulum {ECO:0000250}.	Intracellular		Intracellular
TOB2	Q14106	TOB2_HUMAN	reviewed	Protein Tob2 (Protein Tob4) (Transducer of erbB-2 2)	TOB2 KIAA1663 TOB4 TROB2	Homo sapiens (Human)	SUBCELLULAR LOCATION: Cytoplasm.	Intracellular		Intracellular
CIDEC	Q96AQ7	CIDEC_HUMAN	reviewed	Cell death activator CIDE-3 (Cell death-inducing DFFA-like effector protein C) (Fat-specific protein FSP27 homolog)	CIDEC FSP27	Homo sapiens (Human)	SUBCELLULAR LOCATION: Nucleus {ECO:0000250}. Endoplasmic reticulum. Lipid droplet. Note=Diffuses quickly on lipid droplet surface, but becomes trapped and clustered at lipid droplet contact sites, thereby enabling its rapid enrichment at lipid droplet contact sites.	Intracellular		Intracellular
CSDC2	Q9Y534	CSDC2_HUMAN	reviewed	Cold shock domain-containing protein C2 (RNA-binding protein PIPPin)	CSDC2 PIPPIN	Homo sapiens (Human)	SUBCELLULAR LOCATION: Nucleus {ECO:0000250}. Cytoplasm {ECO:0000250}. Note=PIPPin-RNA complexes are located to the nucleus. {ECO:0000250}.	Intracellular		Intracellular
HAUS6	Q7Z4H7	HAUS6_HUMAN	reviewed	HAUS augmin-like complex subunit 6	HAUS6 DGT6 FAM29A KIAA1574	Homo sapiens (Human)	SUBCELLULAR LOCATION: Cytoplasm, cytoskeleton {ECO:0000269|PubMed:18443220, ECO:0000269|PubMed:19029337}. Cytoplasm, cytoskeleton, spindle {ECO:0000269|PubMed:19029337, ECO:0000269|PubMed:19369198, ECO:0000269|PubMed:19427217}. Cytoplasm, cytoskeleton, microtubule organizing center, centrosome {ECO:0000269|PubMed:19369198, ECO:0000269|PubMed:19427217}. Note=Localizes to interphase centrosomes and…	Intracellular		Intracellular
FAM32A	Q9Y421	FA32A_HUMAN	reviewed	Protein FAM32A (Ovarian tumor-associated gene 12) (OTAG-12)	FAM32A OTAG12 CGI-144	Homo sapiens (Human)	SUBCELLULAR LOCATION: [Isoform 1]: Nucleus.; SUBCELLULAR LOCATION: [Isoform 2]: Nucleus.	Intracellular		Intracellular
FOXD4L1	Q9NU39	FX4L1_HUMAN	reviewed	Forkhead box protein D4-like 1 (FOXD4-like 1)	FOXD4L1	Homo sapiens (Human)	SUBCELLULAR LOCATION: Nucleus {ECO:0000255|PROSITE-ProRule:PRU00089}.	Intracellular		Intracellular
MNS1	Q8NEH6	MNS1_HUMAN	reviewed	Meiosis-specific nuclear structural protein 1	MNS1	Homo sapiens (Human)	SUBCELLULAR LOCATION: Nucleus {ECO:0000250}.	Intracellular		Intracellular
PAK4	O96013	PAK4_HUMAN	reviewed	Serine/threonine-protein kinase PAK 4 (EC 2.7.11.1) (p21-activated kinase 4) (PAK-4)	PAK4 KIAA1142	Homo sapiens (Human)	SUBCELLULAR LOCATION: Cytoplasm {ECO:0000269|PubMed:12356872}. Note=Seems to shuttle between cytoplasmic compartments depending on the activating effector. For example, can be found on the cell periphery after activation of growth-factor or integrin-mediated signaling pathways. {ECO:0000269|PubMed:12356872}.	Intracellular		Intracellular
FAM156A	Q8NDB6	FA156_HUMAN	reviewed	Protein FAM156A/FAM156B (Transmembrane protein 29/29B)	FAM156A TMEM29 PP12994 PRO0659; FAM156B TMEM29B	Homo sapiens (Human)	SUBCELLULAR LOCATION: Membrane {ECO:0000305}; Single-pass membrane protein {ECO:0000305}.				Cell Membrane		Cell Membrane
TSHZ3	Q63HK5	TSH3_HUMAN	reviewed	Teashirt homolog 3 (Zinc finger protein 537)	TSHZ3 KIAA1474 TSH3 ZNF537	Homo sapiens (Human)	SUBCELLULAR LOCATION: Nucleus {ECO:0000255|PROSITE-ProRule:PRU00108, ECO:0000269|PubMed:19343227}. Cell projection, growth cone {ECO:0000250}. Note=Colocalizes with APBB1 in axonal growth cone (By similarity). Colocalizes with APBB1 in the nucleus. {ECO:0000250}.	Intracellular		Intracellular
CREB3L3	Q68CJ9	CR3L3_HUMAN	reviewed	Cyclic AMP-responsive element-binding protein 3-like protein 3 (cAMP-responsive element-binding protein 3-like protein 3) (Transcription factor CREB-H) [Cleaved into: Processed cyclic AMP-responsive element-binding protein 3-like protein 3]	CREB3L3 CREBH HYST1481	Homo sapiens (Human)	SUBCELLULAR LOCATION: Endoplasmic reticulum membrane {ECO:0000269|PubMed:11353085}; Single-pass type II membrane protein {ECO:0000269|PubMed:11353085}.; SUBCELLULAR LOCATION: [Processed cyclic AMP-responsive element-binding protein 3-like protein 3]: Nucleus. Note=Under ER stress the cleaved N-terminal cytoplasmic domain translocates into the nucleus.	Intracellular		Intracellular	Cell Membrane		Cell Membrane
KLHL1	Q9NR64	KLHL1_HUMAN	reviewed	Kelch-like protein 1	KLHL1 KIAA1490	Homo sapiens (Human)	SUBCELLULAR LOCATION: Cytoplasm, cytoskeleton.	Intracellular		Intracellular
KDM5C	P41229	KDM5C_HUMAN	reviewed	Lysine-specific demethylase 5C (EC 1.14.11.-) (Histone demethylase JARID1C) (Jumonji/ARID domain-containing protein 1C) (Protein SmcX) (Protein Xe169)	KDM5C DXS1272E JARID1C SMCX XE169	Homo sapiens (Human)	SUBCELLULAR LOCATION: Nucleus {ECO:0000255|PROSITE-ProRule:PRU00355, ECO:0000255|PROSITE-ProRule:PRU00537, ECO:0000269|PubMed:17468742}.	Intracellular		Intracellular
TRIP4	Q15650	TRIP4_HUMAN	reviewed	Activating signal cointegrator 1 (ASC-1) (Thyroid receptor-interacting protein 4) (TR-interacting protein 4) (TRIP-4)	TRIP4	Homo sapiens (Human)	SUBCELLULAR LOCATION: Nucleus {ECO:0000269|PubMed:10454579, ECO:0000269|PubMed:12077347, ECO:0000269|PubMed:20873783, ECO:0000269|PubMed:26924529}. Cytoplasm, cytosol {ECO:0000269|PubMed:10454579, ECO:0000269|PubMed:20873783}. Cytoplasm, cytoskeleton, microtubule organizing center, centrosome {ECO:0000269|PubMed:20873783}. Note=Cytoplasmic under conditions of serum deprivation (PubMed:10454579). …	Intracellular		Intracellular
CTBP1	Q13363	CTBP1_HUMAN	reviewed	C-terminal-binding protein 1 (CtBP1) (EC 1.1.1.-)	CTBP1 CTBP	Homo sapiens (Human)	SUBCELLULAR LOCATION: Cytoplasm {ECO:0000269|PubMed:12679040}. Nucleus {ECO:0000269|PubMed:12679040}.	Intracellular		Intracellular
HOMER2	Q9NSB8	HOME2_HUMAN	reviewed	Homer protein homolog 2 (Homer-2) (Cupidin)	HOMER2	Homo sapiens (Human)	SUBCELLULAR LOCATION: Cytoplasm {ECO:0000269|PubMed:25816005}. Cell membrane, synapse, postsynaptic density. Cell junction, synapse. Cell projection, stereocilium {ECO:0000250|UniProtKB:Q9QWW1}. Note=Postsynaptic density of neuronal cells. The stabilization and clustering of the metabotropic glutamate receptors appears to be mediated by isoform 1 and isoform 2 at the cell surface.	Intracellular		Intracellular	Cell Membrane	Cell Membrane	Cell Membrane
KPNA1	P52294	IMA5_HUMAN	reviewed	Importin subunit alpha-5 (Karyopherin subunit alpha-1) (Nucleoprotein interactor 1) (NPI-1) (RAG cohort protein 2) (SRP1-beta) [Cleaved into: Importin subunit alpha-5, N-terminally processed]	KPNA1 RCH2	Homo sapiens (Human)	SUBCELLULAR LOCATION: Cytoplasm {ECO:0000269|PubMed:7604027}. Nucleus {ECO:0000269|PubMed:7604027}.	Intracellular		Intracellular
RND3	P61587	RND3_HUMAN	reviewed	Rho-related GTP-binding protein RhoE (Protein MemB) (Rho family GTPase 3) (Rho-related GTP-binding protein Rho8) (Rnd3)	RND3 ARHE RHO8 RHOE	Homo sapiens (Human)	SUBCELLULAR LOCATION: Golgi apparatus membrane; Peripheral membrane protein.	Intracellular		Intracellular
COIL	P38432	COIL_HUMAN	reviewed	Coilin (p80-coilin)	COIL CLN80	Homo sapiens (Human)	SUBCELLULAR LOCATION: Nucleus {ECO:0000269|PubMed:7679389}. Nucleus, Cajal body {ECO:0000269|PubMed:16079131, ECO:0000269|PubMed:22547674, ECO:0000269|PubMed:7679389}.	Intracellular		Intracellular
ELF3	P78545	ELF3_HUMAN	reviewed	ETS-related transcription factor Elf-3 (E74-like factor 3) (Epithelial-restricted with serine box) (Epithelium-restricted Ets protein ESX) (Epithelium-specific Ets transcription factor 1) (ESE-1)	ELF3 ERT ESX JEN	Homo sapiens (Human)	SUBCELLULAR LOCATION: Cytoplasm {ECO:0000269|PubMed:10391676, ECO:0000269|PubMed:15169914, ECO:0000269|PubMed:17060315}. Nucleus {ECO:0000255|PROSITE-ProRule:PRU00237, ECO:0000269|PubMed:10391676, ECO:0000269|PubMed:15169914, ECO:0000269|PubMed:17060315}. Note=Localizes to the cytoplasm where it has been shown to transform MCF-12A mammary epithelial cells via a novel cytoplasmic mechanism. Also t…	Intracellular		Intracellular
ERG	P11308	ERG_HUMAN	reviewed	Transcriptional regulator ERG (Transforming protein ERG)	ERG	Homo sapiens (Human)	SUBCELLULAR LOCATION: Nucleus {ECO:0000255|PROSITE-ProRule:PRU00237, ECO:0000269|PubMed:17289661}. Cytoplasm {ECO:0000269|PubMed:17289661}. Note=Localized in cytoplasmic mRNP granules containing untranslated mRNAs.	Intracellular		Intracellular
GRB7	Q14451	GRB7_HUMAN	reviewed	Growth factor receptor-bound protein 7 (B47) (Epidermal growth factor receptor GRB-7) (GRB7 adapter protein)	GRB7	Homo sapiens (Human)	SUBCELLULAR LOCATION: Cytoplasm {ECO:0000269|PubMed:10893408, ECO:0000269|PubMed:12021278, ECO:0000269|PubMed:18853468}. Cell junction, focal adhesion {ECO:0000269|PubMed:10893408, ECO:0000269|PubMed:12021278}. Cell membrane; Peripheral membrane protein; Cytoplasmic side {ECO:0000269|PubMed:10893408, ECO:0000269|PubMed:12021278, ECO:0000269|PubMed:18853468}. Cytoplasmic granule {ECO:0000250|UniPr…	Intracellular		Intracellular	Cell Membrane		Cell Membrane
HAND1	O96004	HAND1_HUMAN	reviewed	Heart- and neural crest derivatives-expressed protein 1 (Class A basic helix-loop-helix protein 27) (bHLHa27) (Extraembryonic tissues, heart, autonomic nervous system and neural crest derivatives-expressed protein 1) (eHAND)	HAND1 BHLHA27 EHAND	Homo sapiens (Human)	SUBCELLULAR LOCATION: Nucleus, nucleoplasm {ECO:0000250}. Nucleus, nucleolus {ECO:0000250}. Note=Interaction with MDFIC sequesters it into the nucleolus, preventing the transcription factor activity. Phosphorylation by PLK4 disrupts the interaction with MDFIC and releases it from the nucleolus, leading to transcription factor activity (By similarity). {ECO:0000250}.	Intracellular		Intracellular
HOXD10	P28358	HXD10_HUMAN	reviewed	Homeobox protein Hox-D10 (Homeobox protein Hox-4D) (Homeobox protein Hox-4E)	HOXD10 HOX4D HOX4E	Homo sapiens (Human)	SUBCELLULAR LOCATION: Nucleus.	Intracellular		Intracellular
LDB1	Q86U70	LDB1_HUMAN	reviewed	LIM domain-binding protein 1 (LDB-1) (Carboxyl-terminal LIM domain-binding protein 2) (CLIM-2) (LIM domain-binding factor CLIM2) (hLdb1) (Nuclear LIM interactor)	LDB1 CLIM2	Homo sapiens (Human)	SUBCELLULAR LOCATION: Nucleus {ECO:0000305}.	Intracellular		Intracellular
MRPL13	Q9BYD1	RM13_HUMAN	reviewed	39S ribosomal protein L13, mitochondrial (L13mt) (MRP-L13) (Mitochondrial large ribosomal subunit protein uL13m)	MRPL13	Homo sapiens (Human)	SUBCELLULAR LOCATION: Mitochondrion {ECO:0000269|PubMed:25278503, ECO:0000269|PubMed:25838379, ECO:0000269|PubMed:28892042}.	Intracellular		Intracellular
RHOXF1	Q8NHV9	RHXF1_HUMAN	reviewed	Rhox homeobox family member 1 (Ovary-, testis- and epididymis-expressed gene protein) (Paired-like homeobox protein PEPP-1)	RHOXF1 OTEX PEPP1	Homo sapiens (Human)	SUBCELLULAR LOCATION: Nucleus {ECO:0000255|PROSITE-ProRule:PRU00108, ECO:0000269|PubMed:11980563}.	Intracellular		Intracellular
RGS7	P49802	RGS7_HUMAN	reviewed	Regulator of G-protein signaling 7 (RGS7)	RGS7	Homo sapiens (Human)	SUBCELLULAR LOCATION: Cytoplasm, cytosol {ECO:0000269|PubMed:10521509}. Cytoplasm {ECO:0000269|PubMed:10339594, ECO:0000269|PubMed:15897264}. Cell membrane {ECO:0000269|PubMed:10339594, ECO:0000269|PubMed:15897264}. Membrane {ECO:0000269|PubMed:10521509}; Peripheral membrane protein {ECO:0000269|PubMed:10521509}; Cytoplasmic side {ECO:0000305}. Note=Interaction with PKD1 promotes location at the …	Intracellular		Intracellular	Cell Membrane		Cell Membrane
SMARCE1	Q969G3	SMCE1_HUMAN	reviewed	SWI/SNF-related matrix-associated actin-dependent regulator of chromatin subfamily E member 1 (BRG1-associated factor 57) (BAF57)	SMARCE1 BAF57	Homo sapiens (Human)	SUBCELLULAR LOCATION: Nucleus {ECO:0000255|PROSITE-ProRule:PRU00267, ECO:0000269|PubMed:12192000}.	Intracellular		Intracellular
SNRPN	P63162	RSMN_HUMAN	reviewed	Small nuclear ribonucleoprotein-associated protein N (snRNP-N) (Sm protein D) (Sm-D) (Sm protein N) (Sm-N) (SmN) (Tissue-specific-splicing protein)	SNRPN HCERN3 SMN	Homo sapiens (Human)	SUBCELLULAR LOCATION: Nucleus.	Intracellular		Intracellular
SRPK2	P78362	SRPK2_HUMAN	reviewed	SRSF protein kinase 2 (EC 2.7.11.1) (SFRS protein kinase 2) (Serine/arginine-rich protein-specific kinase 2) (SR-protein-specific kinase 2) [Cleaved into: SRSF protein kinase 2 N-terminal; SRSF protein kinase 2 C-terminal]	SRPK2	Homo sapiens (Human)	SUBCELLULAR LOCATION: Cytoplasm. Nucleus. Note=Shuttles between the nucleus and the cytoplasm. KAT5/TIP60 inhibits its nuclear translocation. Phosphorylation at Thr-492 by PKB/AKT1 promotes nuclear translocation.	Intracellular		Intracellular
TEF	Q10587	TEF_HUMAN	reviewed	Thyrotroph embryonic factor	TEF KIAA1655	Homo sapiens (Human)	SUBCELLULAR LOCATION: Nucleus.	Intracellular		Intracellular
TRIM45	Q9H8W5	TRI45_HUMAN	reviewed	Tripartite motif-containing protein 45 (RING finger protein 99)	TRIM45 RNF99	Homo sapiens (Human)	SUBCELLULAR LOCATION: Cytoplasm {ECO:0000269|PubMed:15351693}. Nucleus {ECO:0000269|PubMed:15351693}.	Intracellular		Intracellular
DMTN	Q08495	DEMA_HUMAN	reviewed	Dematin (Dematin actin-binding protein) (Erythrocyte membrane protein band 4.9)	DMTN DMT EPB49	Homo sapiens (Human)	SUBCELLULAR LOCATION: Cytoplasm. Cytoplasm, cytosol. Cytoplasm, perinuclear region {ECO:0000250}. Cytoplasm, cytoskeleton. Cell membrane. Membrane {ECO:0000250}. Endomembrane system. Cell projection {ECO:0000250}. Note=Localized at the spectrin-actin junction of erythrocyte plasma membrane. Localized to intracellular membranes and the cytoskeletal network. Localized at intracellular membrane-boun…	Intracellular		Intracellular	Cell Membrane		Cell Membrane
SF3B4	Q15427	SF3B4_HUMAN	reviewed	Splicing factor 3B subunit 4 (Pre-mRNA-splicing factor SF3b 49 kDa subunit) (Spliceosome-associated protein 49) (SAP 49)	SF3B4 SAP49	Homo sapiens (Human)	SUBCELLULAR LOCATION: Nucleus {ECO:0000269|PubMed:27720643, ECO:0000269|PubMed:28541300}.	Intracellular		Intracellular
RNASEH1	O60930	RNH1_HUMAN	reviewed	Ribonuclease H1 (RNase H1) (EC 3.1.26.4) (Ribonuclease H type II)	RNASEH1 RNH1	Homo sapiens (Human)	SUBCELLULAR LOCATION: Cytoplasm {ECO:0000305}.	Intracellular		Intracellular
WWOX	Q9NZC7	WWOX_HUMAN	reviewed	WW domain-containing oxidoreductase (EC 1.1.1.-) (Fragile site FRA16D oxidoreductase) (Short chain dehydrogenase/reductase family 41C member 1)	WWOX FOR SDR41C1 WOX1	Homo sapiens (Human)	SUBCELLULAR LOCATION: Cytoplasm {ECO:0000269|PubMed:14695174, ECO:0000269|PubMed:15070730, ECO:0000269|PubMed:16219768, ECO:0000269|PubMed:19366691, ECO:0000269|PubMed:19465938}. Nucleus {ECO:0000269|PubMed:14695174, ECO:0000269|PubMed:15064722, ECO:0000269|PubMed:16219768, ECO:0000269|PubMed:19366691}. Mitochondrion {ECO:0000269|PubMed:14695174}. Golgi apparatus {ECO:0000305}. Note=Partially loc…	Intracellular		Intracellular
CASP1	P29466	CASP1_HUMAN	reviewed	Caspase-1 (CASP-1) (EC 3.4.22.36) (Interleukin-1 beta convertase) (IL-1BC) (Interleukin-1 beta-converting enzyme) (ICE) (IL-1 beta-converting enzyme) (p45) [Cleaved into: Caspase-1 subunit p20; Caspase-1 subunit p10]	CASP1 IL1BC IL1BCE	Homo sapiens (Human)	SUBCELLULAR LOCATION: Cytoplasm {ECO:0000269|PubMed:20197547}. Cell membrane {ECO:0000269|PubMed:20197547}.	Intracellular		Intracellular	Cell Membrane		Cell Membrane
PLA2G7	Q13093	PAFA_HUMAN	reviewed	Platelet-activating factor acetylhydrolase (PAF acetylhydrolase) (EC 3.1.1.47) (1-alkyl-2-acetylglycerophosphocholine esterase) (2-acetyl-1-alkylglycerophosphocholine esterase) (Group-VIIA phospholipase A2) (gVIIA-PLA2) (LDL-associated phospholipase A2) (LDL-PLA(2)) (PAF 2-acylhydrolase)	PLA2G7 PAFAH	Homo sapiens (Human)	SUBCELLULAR LOCATION: Secreted, extracellular space.							Secreted		Secreted
PTPN2	P17706	PTN2_HUMAN	reviewed	Tyrosine-protein phosphatase non-receptor type 2 (EC 3.1.3.48) (T-cell protein-tyrosine phosphatase) (TCPTP)	PTPN2 PTPT	Homo sapiens (Human)	SUBCELLULAR LOCATION: [Isoform 1]: Endoplasmic reticulum {ECO:0000269|PubMed:7593185}. Endoplasmic reticulum-Golgi intermediate compartment {ECO:0000269|PubMed:7593185}. Note=Targeted to the endoplasmic reticulum by its C-terminal hydrophobic region. {ECO:0000269|PubMed:7593185}.; SUBCELLULAR LOCATION: [Isoform 2]: Nucleus. Cytoplasm. Cell membrane. Note=Predominantly localizes to chromatin (By s…	Intracellular		Intracellular	Cell Membrane		Cell Membrane
KRT7	P08729	K2C7_HUMAN	reviewed	Keratin, type II cytoskeletal 7 (Cytokeratin-7) (CK-7) (Keratin-7) (K7) (Sarcolectin) (Type-II keratin Kb7)	KRT7 SCL	Homo sapiens (Human)	SUBCELLULAR LOCATION: Cytoplasm {ECO:0000269|PubMed:2459129}.	Intracellular		Intracellular
VPS50	Q96JG6	VPS50_HUMAN	reviewed	Syndetin (Coiled-coil domain-containing protein 132) (EARP/GARPII complex subunit VPS50)	VPS50 CCDC132 KIAA1861	Homo sapiens (Human)	SUBCELLULAR LOCATION: Recycling endosome {ECO:0000269|PubMed:25799061}.	Intracellular		Intracellular
RELA	Q04206	TF65_HUMAN	reviewed	Transcription factor p65 (Nuclear factor NF-kappa-B p65 subunit) (Nuclear factor of kappa light polypeptide gene enhancer in B-cells 3)	RELA NFKB3	Homo sapiens (Human)	SUBCELLULAR LOCATION: Nucleus {ECO:0000269|PubMed:1493333, ECO:0000269|PubMed:15799966, ECO:0000269|PubMed:19058135, ECO:0000269|PubMed:20547752}. Cytoplasm {ECO:0000269|PubMed:1493333, ECO:0000269|PubMed:19058135, ECO:0000269|PubMed:20547752, ECO:0000269|PubMed:27736973}. Note=Nuclear, but also found in the cytoplasm in an inactive form complexed to an inhibitor (I-kappa-B) (PubMed:1493333). Col…	Intracellular		Intracellular
LMOD3	Q0VAK6	LMOD3_HUMAN	reviewed	Leiomodin-3 (Leiomodin, fetal form)	LMOD3	Homo sapiens (Human)	SUBCELLULAR LOCATION: Cytoplasm {ECO:0000269|PubMed:25250574}. Cytoplasm, myofibril, sarcomere, M line {ECO:0000269|PubMed:25250574}. Cytoplasm, myofibril, sarcomere, A band {ECO:0000250|UniProtKB:E9QA62}. Cytoplasm, cytoskeleton {ECO:0000269|PubMed:25250574}. Note=Highly expressed in nonstriated areas of developing myotubes, where it shows a granular cytoplasmic pattern. In sarcomeres, highly ex…	Intracellular		Intracellular
ZNF503	Q96F45	ZN503_HUMAN	reviewed	Zinc finger protein 503	ZNF503 NOLZ1	Homo sapiens (Human)	SUBCELLULAR LOCATION: Nucleus {ECO:0000250}.	Intracellular		Intracellular
GATAD2B	Q8WXI9	P66B_HUMAN	reviewed	Transcriptional repressor p66-beta (GATA zinc finger domain-containing protein 2B) (p66/p68)	GATAD2B KIAA1150	Homo sapiens (Human)	SUBCELLULAR LOCATION: Nucleus speckle {ECO:0000269|PubMed:11756549, ECO:0000269|PubMed:12183469, ECO:0000269|PubMed:16415179}. Note=Speckled nuclear localization requires both CR1 and CR2 regions. {ECO:0000269|PubMed:16415179}.	Intracellular		Intracellular
ADH5	P11766	ADHX_HUMAN	reviewed	Alcohol dehydrogenase class-3 (EC 1.1.1.1) (Alcohol dehydrogenase 5) (Alcohol dehydrogenase class chi chain) (Alcohol dehydrogenase class-III) (Glutathione-dependent formaldehyde dehydrogenase) (FALDH) (FDH) (GSH-FDH) (EC 1.1.1.-) (S-(hydroxymethyl)glutathione dehydrogenase) (EC 1.1.1.284)	ADH5 ADHX FDH	Homo sapiens (Human)	SUBCELLULAR LOCATION: Cytoplasm {ECO:0000305}.	Intracellular		Intracellular
CYP11A1	P05108	CP11A_HUMAN	reviewed	Cholesterol side-chain cleavage enzyme, mitochondrial (EC 1.14.15.6) (CYPXIA1) (Cholesterol desmolase) (Cytochrome P450 11A1) (Cytochrome P450(scc))	CYP11A1 CYP11A	Homo sapiens (Human)	SUBCELLULAR LOCATION: Mitochondrion inner membrane {ECO:0000250|UniProtKB:P14137}; Peripheral membrane protein {ECO:0000305}. Note=Localizes to the matrix side of the mitochondrion inner membrane. {ECO:0000250|UniProtKB:P14137}.	Intracellular		Intracellular
DMAP1	Q9NPF5	DMAP1_HUMAN	reviewed	DNA methyltransferase 1-associated protein 1 (DNMAP1) (DNMT1-associated protein 1)	DMAP1 KIAA1425	Homo sapiens (Human)	SUBCELLULAR LOCATION: Nucleus. Cytoplasm. Note=Targeted to replication foci throughout S phase by DNMT1.	Intracellular		Intracellular
EXOSC3	Q9NQT5	EXOS3_HUMAN	reviewed	Exosome complex component RRP40 (Exosome component 3) (Ribosomal RNA-processing protein 40) (p10)	EXOSC3 RRP40 CGI-102	Homo sapiens (Human)	SUBCELLULAR LOCATION: Cytoplasm {ECO:0000269|PubMed:17545563}. Nucleus, nucleolus {ECO:0000269|PubMed:20531389}. Nucleus {ECO:0000269|PubMed:17545563}.	Intracellular		Intracellular
LAD1	O00515	LAD1_HUMAN	reviewed	Ladinin-1 (Lad-1) (Linear IgA disease antigen) (LADA)	LAD1 LAD	Homo sapiens (Human)	SUBCELLULAR LOCATION: Secreted, extracellular space, extracellular matrix, basement membrane {ECO:0000250}.							Secreted		Secreted
MAP2K6	P52564	MP2K6_HUMAN	reviewed	Dual specificity mitogen-activated protein kinase kinase 6 (MAP kinase kinase 6) (MAPKK 6) (EC 2.7.12.2) (MAPK/ERK kinase 6) (MEK 6) (Stress-activated protein kinase kinase 3) (SAPK kinase 3) (SAPKK-3) (SAPKK3)	MAP2K6 MEK6 MKK6 PRKMK6 SKK3	Homo sapiens (Human)	SUBCELLULAR LOCATION: Nucleus {ECO:0000269|PubMed:9768359}. Cytoplasm {ECO:0000269|PubMed:9768359}. Cytoplasm, cytoskeleton {ECO:0000269|PubMed:9768359}. Note=Binds to microtubules.	Intracellular		Intracellular
MIPEP	Q99797	MIPEP_HUMAN	reviewed	Mitochondrial intermediate peptidase (MIP) (EC 3.4.24.59)	MIPEP MIP	Homo sapiens (Human)	SUBCELLULAR LOCATION: Mitochondrion matrix.	Intracellular		Intracellular
WNT2	P09544	WNT2_HUMAN	reviewed	Protein Wnt-2 (Int-1-like protein 1) (Int-1-related protein) (IRP)	WNT2 INT1L1 IRP	Homo sapiens (Human)	SUBCELLULAR LOCATION: Secreted, extracellular space, extracellular matrix {ECO:0000305}. Secreted {ECO:0000269|PubMed:20018874}.							Secreted		Secreted
MSC	O60682	MUSC_HUMAN	reviewed	Musculin (Activated B-cell factor 1) (ABF-1) (Class A basic helix-loop-helix protein 22) (bHLHa22)	MSC ABF1 BHLHA22	Homo sapiens (Human)	SUBCELLULAR LOCATION: Nucleus.	Intracellular		Intracellular
MYD88	Q99836	MYD88_HUMAN	reviewed	Myeloid differentiation primary response protein MyD88	MYD88	Homo sapiens (Human)	SUBCELLULAR LOCATION: Cytoplasm {ECO:0000269|PubMed:15361868, ECO:0000269|PubMed:15492225}. Nucleus {ECO:0000269|PubMed:21057262}.	Intracellular		Intracellular
FOXN1	O15353	FOXN1_HUMAN	reviewed	Forkhead box protein N1 (Winged-helix transcription factor nude)	FOXN1 RONU WHN	Homo sapiens (Human)	SUBCELLULAR LOCATION: Nucleus.	Intracellular		Intracellular
KRT25	Q7Z3Z0	K1C25_HUMAN	reviewed	Keratin, type I cytoskeletal 25 (Cytokeratin-25) (CK-25) (Keratin-25) (K25) (Keratin-25A) (K25A) (Type I inner root sheath-specific keratin-K25irs1)	KRT25 KRT25A	Homo sapiens (Human)	SUBCELLULAR LOCATION: Cytoplasm {ECO:0000250|UniProtKB:Q8VCW2}.	Intracellular		Intracellular
GPR173	Q9NS66	GP173_HUMAN	reviewed	Probable G-protein coupled receptor 173 (Super conserved receptor expressed in brain 3)	GPR173 SREB3	Homo sapiens (Human)	SUBCELLULAR LOCATION: Cell membrane {ECO:0000305}; Multi-pass membrane protein {ECO:0000255}.				Cell Membrane		Cell Membrane
BIK	Q13323	BIK_HUMAN	reviewed	Bcl-2-interacting killer (Apoptosis inducer NBK) (BIP1) (BP4)	BIK NBK	Homo sapiens (Human)	SUBCELLULAR LOCATION: Endomembrane system; Single-pass membrane protein. Mitochondrion membrane {ECO:0000250}; Single-pass membrane protein {ECO:0000250}. Note=Around the nuclear envelope, and in cytoplasmic membranes.	Intracellular		Intracellular	Cell Membrane		Cell Membrane
CDC34	P49427	UB2R1_HUMAN	reviewed	Ubiquitin-conjugating enzyme E2 R1 (EC 2.3.2.23) ((E3-independent) E2 ubiquitin-conjugating enzyme R1) (EC 2.3.2.24) (E2 ubiquitin-conjugating enzyme R1) (Ubiquitin-conjugating enzyme E2-32 kDa complementing) (Ubiquitin-conjugating enzyme E2-CDC34) (Ubiquitin-protein ligase R1)	CDC34 UBCH3 UBE2R1	Homo sapiens (Human)	SUBCELLULAR LOCATION: Cytoplasm. Nucleus. Note=The phosphorylation of the C-terminal tail plays an important role in mediating nuclear localization. Colocalizes with beta-tubulin on mitotic spindles in anaphase.	Intracellular		Intracellular
SYTL1	Q8IYJ3	SYTL1_HUMAN	reviewed	Synaptotagmin-like protein 1 (Exophilin-7) (Protein JFC1)	SYTL1 SLP1 SB146	Homo sapiens (Human)	SUBCELLULAR LOCATION: Cell membrane {ECO:0000269|PubMed:11278853, ECO:0000269|PubMed:18266782}; Peripheral membrane protein {ECO:0000269|PubMed:11278853, ECO:0000269|PubMed:18266782}; Cytoplasmic side {ECO:0000269|PubMed:11278853, ECO:0000269|PubMed:18266782}. Note=Peripheral membrane protein tightly bound to the cytoplasmic side of cellular membranes.	Intracellular		Intracellular	Cell Membrane		Cell Membrane
NDOR1	Q9UHB4	NDOR1_HUMAN	reviewed	NADPH-dependent diflavin oxidoreductase 1 (EC 1.18.1.-) (NADPH-dependent FMN and FAD-containing oxidoreductase) (Novel reductase 1)	NDOR1 NR1	Homo sapiens (Human)	SUBCELLULAR LOCATION: Cytoplasm, perinuclear region {ECO:0000255|HAMAP-Rule:MF_03178, ECO:0000269|PubMed:10625700, ECO:0000269|PubMed:12871939}. Note=Concentrated in perinuclear structure. {ECO:0000255|HAMAP-Rule:MF_03178, ECO:0000269|PubMed:12871939}.	Intracellular		Intracellular
C12orf65	Q9H3J6	CL065_HUMAN	reviewed	Probable peptide chain release factor C12orf65, mitochondrial	C12orf65 My030	Homo sapiens (Human)	SUBCELLULAR LOCATION: Mitochondrion {ECO:0000269|PubMed:20186120}.	Intracellular		Intracellular
CAMK1	Q14012	KCC1A_HUMAN	reviewed	Calcium/calmodulin-dependent protein kinase type 1 (EC 2.7.11.17) (CaM kinase I) (CaM-KI) (CaM kinase I alpha) (CaMKI-alpha)	CAMK1	Homo sapiens (Human)	SUBCELLULAR LOCATION: Cytoplasm {ECO:0000250}. Nucleus {ECO:0000250}. Note=Predominantly cytoplasmic. {ECO:0000250}.	Intracellular		Intracellular
HDAC9	Q9UKV0	HDAC9_HUMAN	reviewed	Histone deacetylase 9 (HD9) (EC 3.5.1.98) (Histone deacetylase 7B) (HD7) (HD7b) (Histone deacetylase-related protein) (MEF2-interacting transcription repressor MITR)	HDAC9 HDAC7 HDAC7B HDRP KIAA0744 MITR	Homo sapiens (Human)	SUBCELLULAR LOCATION: Nucleus {ECO:0000250}.	Intracellular		Intracellular
ECI2	O75521	ECI2_HUMAN	reviewed	Enoyl-CoA delta isomerase 2, mitochondrial (EC 5.3.3.8) (DRS-1) (Delta(3),delta(2)-enoyl-CoA isomerase) (D3,D2-enoyl-CoA isomerase) (Diazepam-binding inhibitor-related protein 1) (DBI-related protein 1) (Dodecenoyl-CoA isomerase) (Hepatocellular carcinoma-associated antigen 88) (Peroxisomal 3,2-trans-enoyl-CoA isomerase) (pECI) (Renal carcinoma antigen NY-REN-1)	ECI2 DRS1 HCA88 PECI	Homo sapiens (Human)	SUBCELLULAR LOCATION: [Isoform 1]: Mitochondrion {ECO:0000250}.; SUBCELLULAR LOCATION: [Isoform 2]: Peroxisome matrix.	Intracellular		Intracellular
DAP3	P51398	RT29_HUMAN	reviewed	28S ribosomal protein S29, mitochondrial (MRP-S29) (S29mt) (Death-associated protein 3) (DAP-3) (Ionizing radiation resistance conferring protein) (Mitochondrial small ribosomal subunit protein mS29)	DAP3 MRPS29	Homo sapiens (Human)	SUBCELLULAR LOCATION: Mitochondrion {ECO:0000269|PubMed:11162496, ECO:0000269|PubMed:20563667}.	Intracellular		Intracellular
DDIT3	P35638	DDIT3_HUMAN	reviewed	DNA damage-inducible transcript 3 protein (DDIT-3) (C/EBP zeta) (C/EBP-homologous protein) (CHOP) (C/EBP-homologous protein 10) (CHOP-10) (CCAAT/enhancer-binding protein homologous protein) (Growth arrest and DNA damage-inducible protein GADD153)	DDIT3 CHOP CHOP10 GADD153	Homo sapiens (Human)	SUBCELLULAR LOCATION: Cytoplasm {ECO:0000269|PubMed:29083303}. Nucleus {ECO:0000269|PubMed:29083303}. Note=Present in the cytoplasm under non-stressed conditions and ER stress leads to its nuclear accumulation.	Intracellular		Intracellular
TIGD4	Q8IY51	TIGD4_HUMAN	reviewed	Tigger transposable element-derived protein 4	TIGD4	Homo sapiens (Human)	SUBCELLULAR LOCATION: Nucleus {ECO:0000305}.	Intracellular		Intracellular
AGBL5	Q8NDL9	CBPC5_HUMAN	reviewed	Cytosolic carboxypeptidase-like protein 5 (EC 3.4.17.-) (ATP/GTP-binding protein-like 5)	AGBL5 CCP5	Homo sapiens (Human)	SUBCELLULAR LOCATION: Cytoplasm, cytosol {ECO:0000250|UniProtKB:Q09M02}. Nucleus {ECO:0000269|PubMed:23085998}. Cytoplasm, cytoskeleton, spindle {ECO:0000269|PubMed:23085998}. Midbody {ECO:0000269|PubMed:23085998}. Note=Mainly cytoplasmic. Slight accumulation in the nucleus is observed (By similarity). Colocalizes with alpha-tubulin in the mitotic spindle and with midbody microtubules in the inte…	Intracellular		Intracellular
CCNB1IP1	Q9NPC3	CIP1_HUMAN	reviewed	E3 ubiquitin-protein ligase CCNB1IP1 (EC 2.3.2.27) (Cyclin-B1-interacting protein 1) (Human enhancer of invasion 10) (RING-type E3 ubiquitin transferase CCNB1IP1)	CCNB1IP1 C14orf18 HEI10	Homo sapiens (Human)	SUBCELLULAR LOCATION: Nucleus. Chromosome. Note=Associates to the synaptonemal complex.	Intracellular		Intracellular
PPARGC1A	Q9UBK2	PRGC1_HUMAN	reviewed	Peroxisome proliferator-activated receptor gamma coactivator 1-alpha (PGC-1-alpha) (PPAR-gamma coactivator 1-alpha) (PPARGC-1-alpha) (Ligand effect modulator 6)	PPARGC1A LEM6 PGC1 PGC1A PPARGC1	Homo sapiens (Human)	SUBCELLULAR LOCATION: [Isoform 1]: Nucleus. Nucleus, PML body.; SUBCELLULAR LOCATION: [Isoform B4]: Nucleus.; SUBCELLULAR LOCATION: [Isoform B4-8a]: Cytoplasm. Nucleus.; SUBCELLULAR LOCATION: [Isoform B5]: Nucleus. Nucleus, PML body.; SUBCELLULAR LOCATION: [Isoform 9]: Nucleus {ECO:0000269|PubMed:22009745}.	Intracellular		Intracellular
PRICKLE2	Q7Z3G6	PRIC2_HUMAN	reviewed	Prickle-like protein 2	PRICKLE2	Homo sapiens (Human)	SUBCELLULAR LOCATION: Nucleus membrane {ECO:0000305}.	Intracellular		Intracellular
ZMYM2	Q9UBW7	ZMYM2_HUMAN	reviewed	Zinc finger MYM-type protein 2 (Fused in myeloproliferative disorders protein) (Rearranged in atypical myeloproliferative disorder protein) (Zinc finger protein 198)	ZMYM2 FIM RAMP ZNF198	Homo sapiens (Human)	SUBCELLULAR LOCATION: Nucleus {ECO:0000305}.	Intracellular		Intracellular
LIAS	O43766	LIAS_HUMAN	reviewed	Lipoyl synthase, mitochondrial (EC 2.8.1.8) (Lipoate synthase) (LS) (Lip-syn) (Lipoic acid synthase)	LIAS LAS HUSSY-01	Homo sapiens (Human)	SUBCELLULAR LOCATION: Mitochondrion {ECO:0000255|HAMAP-Rule:MF_03123}.	Intracellular		Intracellular
SPESP1	Q6UW49	SPESP_HUMAN	reviewed	Sperm equatorial segment protein 1 (SP-ESP) (Equatorial segment protein) (ESP) (Glycosylated 38 kDa sperm protein C-7/8)	SPESP1 UNQ732/PRO1418	Homo sapiens (Human)	SUBCELLULAR LOCATION: Cytoplasmic vesicle, secretory vesicle, acrosome {ECO:0000269|PubMed:12773409}. Note=Small proacrosomal granules (during the Golgi phase), enlarged acrosomal vesicles (during the cap phase), acrosome (during the elongating phase), equatorial segment of the acrosome (during the maturation phase) (PubMed:12773409). After acrosome reaction localizes to the equatorial segment re…	Intracellular		Intracellular
CPSF6	Q16630	CPSF6_HUMAN	reviewed	Cleavage and polyadenylation specificity factor subunit 6 (Cleavage and polyadenylation specificity factor 68 kDa subunit) (CPSF 68 kDa subunit) (Cleavage factor Im complex 68 kDa subunit) (CFIm68) (Pre-mRNA cleavage factor Im 68 kDa subunit) (Protein HPBRII-4/7)	CPSF6 CFIM68	Homo sapiens (Human)	SUBCELLULAR LOCATION: Nucleus {ECO:0000269|PubMed:15169763, ECO:0000269|PubMed:19864460, ECO:0000269|PubMed:20695905, ECO:0000269|PubMed:30916345, ECO:0000269|PubMed:9659921}. Nucleus, nucleoplasm {ECO:0000269|PubMed:17267687}. Nucleus speckle {ECO:0000269|PubMed:17267687}. Cytoplasm {ECO:0000269|PubMed:19864460, ECO:0000269|PubMed:30916345}. Note=Shuttles between the nucleus and the cytoplasm in…	Intracellular		Intracellular
DKK1	O94907	DKK1_HUMAN	reviewed	Dickkopf-related protein 1 (Dickkopf-1) (Dkk-1) (hDkk-1) (SK)	DKK1 UNQ492/PRO1008	Homo sapiens (Human)	SUBCELLULAR LOCATION: Secreted.							Secreted		Secreted
HOXB2	P14652	HXB2_HUMAN	reviewed	Homeobox protein Hox-B2 (Homeobox protein Hox-2.8) (Homeobox protein Hox-2H) (K8)	HOXB2 HOX2H	Homo sapiens (Human)	SUBCELLULAR LOCATION: Nucleus.	Intracellular		Intracellular
KRT18	P05783	K1C18_HUMAN	reviewed	Keratin, type I cytoskeletal 18 (Cell proliferation-inducing gene 46 protein) (Cytokeratin-18) (CK-18) (Keratin-18) (K18)	KRT18 CYK18 PIG46	Homo sapiens (Human)	SUBCELLULAR LOCATION: Cytoplasm, perinuclear region. Nucleus, nucleolus.	Intracellular		Intracellular
MUC7	Q8TAX7	MUC7_HUMAN	reviewed	Mucin-7 (MUC-7) (Apo-MG2) (Salivary mucin-7)	MUC7 MG2	Homo sapiens (Human)	SUBCELLULAR LOCATION: Secreted {ECO:0000269|PubMed:7690757}.							Secreted		Secreted
ZNF184	Q99676	ZN184_HUMAN	reviewed	Zinc finger protein 184	ZNF184	Homo sapiens (Human)	SUBCELLULAR LOCATION: Nucleus {ECO:0000305}.	Intracellular		Intracellular
IKZF2	Q9UKS7	IKZF2_HUMAN	reviewed	Zinc finger protein Helios (Ikaros family zinc finger protein 2)	IKZF2 HELIOS ZNFN1A2	Homo sapiens (Human)	SUBCELLULAR LOCATION: Nucleus {ECO:0000250}.	Intracellular		Intracellular
CD5	P06127	CD5_HUMAN	reviewed	T-cell surface glycoprotein CD5 (Lymphocyte antigen T1/Leu-1) (CD antigen CD5)	CD5 LEU1	Homo sapiens (Human)	SUBCELLULAR LOCATION: Cell membrane; Single-pass type I membrane protein.				Cell Membrane		Cell Membrane
KCNK1	O00180	KCNK1_HUMAN	reviewed	Potassium channel subfamily K member 1 (Inward rectifying potassium channel protein TWIK-1) (Potassium channel K2P1) (Potassium channel KCNO1)	KCNK1 HOHO1 KCNO1 TWIK1	Homo sapiens (Human)	SUBCELLULAR LOCATION: Cell membrane {ECO:0000269|PubMed:15820677, ECO:0000269|PubMed:17693262, ECO:0000269|PubMed:20498050, ECO:0000269|PubMed:21653227, ECO:0000269|PubMed:22282804, ECO:0000269|PubMed:22431633, ECO:0000269|PubMed:23169818, ECO:0000269|PubMed:25001086, ECO:0000269|PubMed:8605869, ECO:0000269|PubMed:8978667}; Multi-pass membrane protein {ECO:0000269|PubMed:22282804, ECO:0000269|Pub…	Intracellular		Intracellular	Cell Membrane		Cell Membrane
NCKAP1	Q9Y2A7	NCKP1_HUMAN	reviewed	Nck-associated protein 1 (NAP 1) (Membrane-associated protein HEM-2) (p125Nap1)	NCKAP1 HEM2 KIAA0587 NAP1	Homo sapiens (Human)	SUBCELLULAR LOCATION: Cell membrane {ECO:0000250|UniProtKB:P28660}; Single-pass membrane protein {ECO:0000250|UniProtKB:P28660}; Cytoplasmic side {ECO:0000250|UniProtKB:P28660}. Cell projection, lamellipodium membrane {ECO:0000250|UniProtKB:P28660}; Single-pass membrane protein {ECO:0000250|UniProtKB:P28660}; Cytoplasmic side {ECO:0000250|UniProtKB:P28660}. Note=At the interface between the lamel…	Intracellular		Intracellular	Cell Membrane		Cell Membrane
P2RY13	Q9BPV8	P2Y13_HUMAN	reviewed	P2Y purinoceptor 13 (P2Y13) (G-protein coupled receptor 86) (G-protein coupled receptor 94)	P2RY13 GPR86 GPR94 FKSG77	Homo sapiens (Human)	SUBCELLULAR LOCATION: Cell membrane; Multi-pass membrane protein.				Cell Membrane		Cell Membrane
PAOX	Q6QHF9	PAOX_HUMAN	reviewed	Peroxisomal N(1)-acetyl-spermine/spermidine oxidase (EC 1.5.3.13) (Polyamine oxidase)	PAOX PAO UNQ1923/PRO4398	Homo sapiens (Human)	SUBCELLULAR LOCATION: Peroxisome {ECO:0000250}. Cytoplasm {ECO:0000250}.	Intracellular		Intracellular
ZNF354B	Q96LW1	Z354B_HUMAN	reviewed	Zinc finger protein 354B	ZNF354B	Homo sapiens (Human)	SUBCELLULAR LOCATION: Nucleus {ECO:0000305}.	Intracellular		Intracellular
ZNF655	Q8N720	ZN655_HUMAN	reviewed	Zinc finger protein 655 (Vav-interacting Krueppel-like protein)	ZNF655 VIK	Homo sapiens (Human)	SUBCELLULAR LOCATION: Nucleus {ECO:0000305}.	Intracellular		Intracellular
CSNK1G2	P78368	KC1G2_HUMAN	reviewed	Casein kinase I isoform gamma-2 (CKI-gamma 2) (EC 2.7.11.1)	CSNK1G2 CK1G2	Homo sapiens (Human)	SUBCELLULAR LOCATION: Cytoplasm {ECO:0000269|PubMed:15077195}.	Intracellular		Intracellular
FKBP3	Q00688	FKBP3_HUMAN	reviewed	Peptidyl-prolyl cis-trans isomerase FKBP3 (PPIase FKBP3) (EC 5.2.1.8) (25 kDa FK506-binding protein) (25 kDa FKBP) (FKBP-25) (FK506-binding protein 3) (FKBP-3) (Immunophilin FKBP25) (Rapamycin-selective 25 kDa immunophilin) (Rotamase)	FKBP3 FKBP25	Homo sapiens (Human)	SUBCELLULAR LOCATION: Nucleus.	Intracellular		Intracellular
FBXW7	Q969H0	FBXW7_HUMAN	reviewed	F-box/WD repeat-containing protein 7 (Archipelago homolog) (hAgo) (F-box and WD-40 domain-containing protein 7) (F-box protein FBX30) (SEL-10) (hCdc4)	FBXW7 FBW7 FBX30 SEL10	Homo sapiens (Human)	SUBCELLULAR LOCATION: [Isoform 1]: Nucleus, nucleoplasm {ECO:0000269|PubMed:17558397, ECO:0000269|PubMed:25775507, ECO:0000269|PubMed:28007894}.; SUBCELLULAR LOCATION: [Isoform 2]: Cytoplasm {ECO:0000269|PubMed:17558397, ECO:0000269|PubMed:28007894}.; SUBCELLULAR LOCATION: [Isoform 3]: Nucleus, nucleolus {ECO:0000269|PubMed:17558397, ECO:0000269|PubMed:25775507, ECO:0000269|PubMed:28007894}.	Intracellular		Intracellular
CAMKV	Q8NCB2	CAMKV_HUMAN	reviewed	CaM kinase-like vesicle-associated protein	CAMKV	Homo sapiens (Human)	SUBCELLULAR LOCATION: Cell membrane {ECO:0000250}; Peripheral membrane protein {ECO:0000250}. Cytoplasmic vesicle membrane {ECO:0000250}; Peripheral membrane protein {ECO:0000250}. Note=Predominantly observed in association with the plasma membrane of soma and in neurites, both axons and dendrites. May be associated with vesicular structures (By similarity). {ECO:0000250}.	Intracellular		Intracellular	Cell Membrane		Cell Membrane
SLC38A10	Q9HBR0	S38AA_HUMAN	reviewed	Putative sodium-coupled neutral amino acid transporter 10 (Solute carrier family 38 member 10)	SLC38A10 PP1744	Homo sapiens (Human)	SUBCELLULAR LOCATION: Membrane {ECO:0000305}; Multi-pass membrane protein {ECO:0000305}.				Cell Membrane		Cell Membrane
GTF2A1L	Q9UNN4	TF2AY_HUMAN	reviewed	TFIIA-alpha and beta-like factor (General transcription factor II A, 1-like factor)	GTF2A1L ALF GTF2A1LF	Homo sapiens (Human)	SUBCELLULAR LOCATION: Nucleus {ECO:0000269|PubMed:16525715}. Note=Mainly localizes in the annulus and partly in acrosomal cap area of spermatozoa.	Intracellular		Intracellular
CDC5L	Q99459	CDC5L_HUMAN	reviewed	Cell division cycle 5-like protein (Cdc5-like protein) (Pombe cdc5-related protein)	CDC5L KIAA0432 PCDC5RP	Homo sapiens (Human)	SUBCELLULAR LOCATION: Nucleus {ECO:0000269|PubMed:10570151, ECO:0000269|PubMed:11544257, ECO:0000269|PubMed:18583928, ECO:0000269|PubMed:28076346, ECO:0000269|PubMed:28502770, ECO:0000269|PubMed:29301961, ECO:0000269|PubMed:29360106, ECO:0000269|PubMed:29361316, ECO:0000269|PubMed:30705154, ECO:0000269|PubMed:30728453, ECO:0000269|PubMed:9038199, ECO:0000269|PubMed:9598309}. Nucleus speckle {ECO:…	Intracellular		Intracellular
PHF10	Q8WUB8	PHF10_HUMAN	reviewed	PHD finger protein 10 (BRG1-associated factor 45a) (BAF45a) (XAP135)	PHF10 BAF45A	Homo sapiens (Human)	SUBCELLULAR LOCATION: Nucleus {ECO:0000250}.	Intracellular		Intracellular
P4HA1	P13674	P4HA1_HUMAN	reviewed	Prolyl 4-hydroxylase subunit alpha-1 (4-PH alpha-1) (EC 1.14.11.2) (Procollagen-proline,2-oxoglutarate-4-dioxygenase subunit alpha-1)	P4HA1 P4HA	Homo sapiens (Human)	SUBCELLULAR LOCATION: Endoplasmic reticulum lumen.	Intracellular		Intracellular
CLPP	Q16740	CLPP_HUMAN	reviewed	ATP-dependent Clp protease proteolytic subunit, mitochondrial (EC 3.4.21.92) (Endopeptidase Clp)	CLPP	Homo sapiens (Human)	SUBCELLULAR LOCATION: Mitochondrion matrix {ECO:0000269|PubMed:10525407, ECO:0000269|PubMed:22354088}.	Intracellular		Intracellular
FOSB	P53539	FOSB_HUMAN	reviewed	Protein fosB (G0/G1 switch regulatory protein 3)	FOSB G0S3	Homo sapiens (Human)	SUBCELLULAR LOCATION: Nucleus.	Intracellular		Intracellular
LYPLA1	O75608	LYPA1_HUMAN	reviewed	Acyl-protein thioesterase 1 (APT-1) (hAPT1) (EC 3.1.2.-) (Lysophospholipase 1) (Lysophospholipase I) (LPL-I) (LysoPLA I)	LYPLA1 APT1 LPL1	Homo sapiens (Human)	SUBCELLULAR LOCATION: Cytoplasm {ECO:0000269|PubMed:19439193}. Cell membrane {ECO:0000269|PubMed:19439193}. Nucleus membrane {ECO:0000269|PubMed:19439193}. Endoplasmic reticulum {ECO:0000269|PubMed:19439193}. Note=Shows predominantly a cytoplasmic localization with a weak expression in the cell membrane, nuclear membrane and endoplasmic reticulum. {ECO:0000269|PubMed:19439193}.	Intracellular		Intracellular	Cell Membrane		Cell Membrane
STX6	O43752	STX6_HUMAN	reviewed	Syntaxin-6	STX6	Homo sapiens (Human)	SUBCELLULAR LOCATION: Golgi apparatus membrane {ECO:0000305}; Single-pass type IV membrane protein {ECO:0000305}.	Intracellular		Intracellular	Cell Membrane		Cell Membrane
TAF11	Q15544	TAF11_HUMAN	reviewed	Transcription initiation factor TFIID subunit 11 (TFIID subunit p30-beta) (Transcription initiation factor TFIID 28 kDa subunit) (TAF(II)28) (TAFII-28) (TAFII28)	TAF11 TAF2I PRO2134	Homo sapiens (Human)	SUBCELLULAR LOCATION: Nucleus.	Intracellular		Intracellular
ATF3	P18847	ATF3_HUMAN	reviewed	Cyclic AMP-dependent transcription factor ATF-3 (cAMP-dependent transcription factor ATF-3) (Activating transcription factor 3)	ATF3	Homo sapiens (Human)	SUBCELLULAR LOCATION: Nucleus {ECO:0000255|PROSITE-ProRule:PRU00978, ECO:0000269|PubMed:12034827}.	Intracellular		Intracellular
GSX2	Q9BZM3	GSX2_HUMAN	reviewed	GS homeobox 2 (Genetic-screened homeobox 2) (Homeobox protein GSH-2)	GSX2 GSH2	Homo sapiens (Human)	SUBCELLULAR LOCATION: Nucleus {ECO:0000255|PROSITE-ProRule:PRU00108}.	Intracellular		Intracellular
CAMK2B	Q13554	KCC2B_HUMAN	reviewed	Calcium/calmodulin-dependent protein kinase type II subunit beta (CaM kinase II subunit beta) (CaMK-II subunit beta) (EC 2.7.11.17)	CAMK2B CAM2 CAMK2 CAMKB	Homo sapiens (Human)	SUBCELLULAR LOCATION: Cytoplasm, cytoskeleton {ECO:0000269|PubMed:21529938}. Cytoplasm, cytoskeleton, microtubule organizing center, centrosome {ECO:0000250}. Sarcoplasmic reticulum membrane {ECO:0000269|PubMed:21529938}; Peripheral membrane protein {ECO:0000269|PubMed:21529938}; Cytoplasmic side {ECO:0000269|PubMed:21529938}. Cell junction, synapse {ECO:0000250|UniProtKB:P08413}. Note=In slow-tw…	Intracellular		Intracellular
MICALL1	Q8N3F8	MILK1_HUMAN	reviewed	MICAL-like protein 1 (Molecule interacting with Rab13) (MIRab13)	MICALL1 KIAA1668 MIRAB13	Homo sapiens (Human)	SUBCELLULAR LOCATION: Recycling endosome membrane; Peripheral membrane protein. Late endosome membrane. Note=Localization to late endosomes is actin-dependent. Association to tubular recycling endosomes is regulated by RAB35 and ARF6.	Intracellular		Intracellular
DCP2	Q8IU60	DCP2_HUMAN	reviewed	m7GpppN-mRNA hydrolase (EC 3.6.1.62) (Nucleoside diphosphate-linked moiety X motif 20) (Nudix motif 20) (mRNA-decapping enzyme 2) (hDpc)	DCP2 NUDT20	Homo sapiens (Human)	SUBCELLULAR LOCATION: Cytoplasm, P-body {ECO:0000269|PubMed:15067023, ECO:0000269|PubMed:15273322, ECO:0000269|PubMed:16364915, ECO:0000269|PubMed:20616046}. Nucleus {ECO:0000269|PubMed:15273322}. Note=Predominantly cytoplasmic, in processing bodies (PB) (PubMed:15273322). A minor amount is nuclear (PubMed:15273322). {ECO:0000269|PubMed:15273322, ECO:0000269|PubMed:16364915, ECO:0000269|PubMed:20…	Intracellular		Intracellular
FXN	Q16595	FRDA_HUMAN	reviewed	Frataxin, mitochondrial (EC 1.16.3.1) (Friedreich ataxia protein) (Fxn) [Cleaved into: Frataxin intermediate form (i-FXN); Frataxin(56-210) (m56-FXN); Frataxin(78-210) (d-FXN) (m78-FXN); Frataxin mature form (Frataxin(81-210)) (m81-FXN)]	FXN FRDA X25	Homo sapiens (Human)	SUBCELLULAR LOCATION: Mitochondrion {ECO:0000269|PubMed:15581888, ECO:0000269|PubMed:16091420, ECO:0000269|PubMed:16608849, ECO:0000269|PubMed:18725397, ECO:0000269|PubMed:20053667, ECO:0000269|PubMed:9241270, ECO:0000269|PubMed:9302253}. Cytoplasm, cytosol {ECO:0000269|PubMed:16091420, ECO:0000269|PubMed:16608849, ECO:0000269|PubMed:20053667}. Note=PubMed:18725397 reports localization exclusivel…	Intracellular		Intracellular
SPRY1	O43609	SPY1_HUMAN	reviewed	Protein sprouty homolog 1 (Spry-1)	SPRY1	Homo sapiens (Human)	SUBCELLULAR LOCATION: Cytoplasm. Membrane; Peripheral membrane protein. Note=Found in the cytoplasm in unstimulated cells but is translocated to the membrane ruffles in cells stimulated with EGF (epidermal growth factor).	Intracellular		Intracellular
EVI5	O60447	EVI5_HUMAN	reviewed	Ecotropic viral integration site 5 protein homolog (EVI-5) (Neuroblastoma stage 4S gene protein)	EVI5 NB4S	Homo sapiens (Human)	SUBCELLULAR LOCATION: Nucleus. Cytoplasm, cytoskeleton, microtubule organizing center, centrosome. Cytoplasm, cytoskeleton, spindle. Note=Associates with the mitotic spindle through anaphase and remains within the midzone and midbody until completion of cytokinesis.	Intracellular		Intracellular
NKX6-3	A6NJ46	NKX63_HUMAN	reviewed	Homeobox protein Nkx-6.3	NKX6-3	Homo sapiens (Human)	SUBCELLULAR LOCATION: Nucleus {ECO:0000255|PROSITE-ProRule:PRU00108}.	Intracellular		Intracellular
SPRY2	O43597	SPY2_HUMAN	reviewed	Protein sprouty homolog 2 (Spry-2)	SPRY2	Homo sapiens (Human)	SUBCELLULAR LOCATION: Cytoplasm, cytoskeleton {ECO:0000269|PubMed:10887178}. Cell projection, ruffle membrane {ECO:0000269|PubMed:10887178}. Note=Associated with microtubules in unstimulated cells but is translocated to the membrane ruffles in cells stimulated ith EGF (epidermal growth factor).	Intracellular		Intracellular
AGPAT5	Q9NUQ2	PLCE_HUMAN	reviewed	1-acyl-sn-glycerol-3-phosphate acyltransferase epsilon (EC 2.3.1.51) (1-acylglycerol-3-phosphate O-acyltransferase 5) (1-AGP acyltransferase 5) (1-AGPAT 5) (Lysophosphatidic acid acyltransferase epsilon) (LPAAT-epsilon)	AGPAT5	Homo sapiens (Human)	SUBCELLULAR LOCATION: Endoplasmic reticulum membrane {ECO:0000269|PubMed:21173190}; Multi-pass membrane protein {ECO:0000255}. Nucleus envelope {ECO:0000269|PubMed:21173190}. Mitochondrion {ECO:0000269|PubMed:21173190}.	Intracellular		Intracellular	Cell Membrane		Cell Membrane
ARHGDIB	P52566	GDIR2_HUMAN	reviewed	Rho GDP-dissociation inhibitor 2 (Rho GDI 2) (Ly-GDI) (Rho-GDI beta)	ARHGDIB GDIA2 GDID4 RAP1GN1	Homo sapiens (Human)	SUBCELLULAR LOCATION: Cytoplasm, cytosol {ECO:0000269|PubMed:10802295}.	Intracellular		Intracellular
ASPSCR1	Q9BZE9	ASPC1_HUMAN	reviewed	Tether containing UBX domain for GLUT4 (Alveolar soft part sarcoma chromosomal region candidate gene 1 protein) (Alveolar soft part sarcoma locus) (Renal papillary cell carcinoma protein 17) (UBX domain-containing protein 9)	ASPSCR1 ASPL RCC17 TUG UBXD9 UBXN9	Homo sapiens (Human)	SUBCELLULAR LOCATION: Endomembrane system {ECO:0000250}; Peripheral membrane protein {ECO:0000250}. Endoplasmic reticulum-Golgi intermediate compartment membrane {ECO:0000269|PubMed:22207755}; Peripheral membrane protein. Cytoplasm {ECO:0000269|PubMed:23349634}. Nucleus {ECO:0000269|PubMed:23349634}.	Intracellular		Intracellular
BAG3	O95817	BAG3_HUMAN	reviewed	BAG family molecular chaperone regulator 3 (BAG-3) (Bcl-2-associated athanogene 3) (Bcl-2-binding protein Bis) (Docking protein CAIR-1)	BAG3 BIS	Homo sapiens (Human)	SUBCELLULAR LOCATION: Nucleus {ECO:0000269|PubMed:26159920}. Cytoplasm {ECO:0000269|PubMed:26159920}. Note=Colocalizes with HSF1 to the nucleus upon heat stress (PubMed:26159920). {ECO:0000269|PubMed:26159920}.	Intracellular		Intracellular
BBOX1	O75936	BODG_HUMAN	reviewed	Gamma-butyrobetaine dioxygenase (EC 1.14.11.1) (Gamma-butyrobetaine hydroxylase) (Gamma-BBH) (Gamma-butyrobetaine,2-oxoglutarate dioxygenase)	BBOX1 BBH BBOX	Homo sapiens (Human)	SUBCELLULAR LOCATION: Cytoplasm.	Intracellular		Intracellular
NSL1	Q96IY1	NSL1_HUMAN	reviewed	Kinetochore-associated protein NSL1 homolog	NSL1 C1orf48 DC31 DC8 MIS14	Homo sapiens (Human)	SUBCELLULAR LOCATION: Nucleus {ECO:0000269|PubMed:15502821, ECO:0000269|PubMed:16585270}. Chromosome, centromere, kinetochore {ECO:0000269|PubMed:15502821, ECO:0000269|PubMed:16585270}. Note=Associated with the kinetochore (PubMed:15502821, PubMed:16585270).	Intracellular		Intracellular
CLIC5	Q9NZA1	CLIC5_HUMAN	reviewed	Chloride intracellular channel protein 5	CLIC5	Homo sapiens (Human)	SUBCELLULAR LOCATION: [Isoform 1]: Cytoplasm, cytoskeleton {ECO:0000269|PubMed:10793131, ECO:0000269|PubMed:15184393}. Cytoplasm, cell cortex {ECO:0000269|PubMed:15184393}. Membrane {ECO:0000269|PubMed:15184393, ECO:0000305|PubMed:18028448}; Single-pass membrane protein {ECO:0000255}. Apical cell membrane {ECO:0000269|PubMed:20335315}; Single-pass membrane protein {ECO:0000255}. Cytoplasm {ECO:00…	Intracellular		Intracellular	Cell Membrane		Cell Membrane
DHCR24	Q15392	DHC24_HUMAN	reviewed	Delta(24)-sterol reductase (EC 1.3.1.72) (24-dehydrocholesterol reductase) (3-beta-hydroxysterol Delta-24-reductase) (Diminuto/dwarf1 homolog) (Seladin-1)	DHCR24 KIAA0018	Homo sapiens (Human)	SUBCELLULAR LOCATION: Endoplasmic reticulum membrane {ECO:0000269|PubMed:11007892, ECO:0000269|PubMed:22010141}; Single-pass membrane protein {ECO:0000255}. Golgi apparatus membrane {ECO:0000269|PubMed:11007892}; Single-pass membrane protein {ECO:0000255}.	Intracellular		Intracellular	Cell Membrane		Cell Membrane
G3BP1	Q13283	G3BP1_HUMAN	reviewed	Ras GTPase-activating protein-binding protein 1 (G3BP-1) (EC 3.6.4.12) (EC 3.6.4.13) (ATP-dependent DNA helicase VIII) (hDH VIII) (GAP SH3 domain-binding protein 1)	G3BP1 G3BP	Homo sapiens (Human)	SUBCELLULAR LOCATION: Cytoplasm, cytosol {ECO:0000269|PubMed:20180778, ECO:0000269|PubMed:30510222}. Perikaryon {ECO:0000250|UniProtKB:P97855}. Cytoplasm, Stress granule {ECO:0000269|PubMed:12642610, ECO:0000269|PubMed:17210633, ECO:0000269|PubMed:20180778, ECO:0000269|PubMed:23953116, ECO:0000269|PubMed:30404792}. Nucleus {ECO:0000269|PubMed:11604510}. Note=Cytoplasmic in proliferating cells (Pu…	Intracellular		Intracellular
HK2	P52789	HXK2_HUMAN	reviewed	Hexokinase-2 (EC 2.7.1.1) (Hexokinase type II) (HK II) (Hexokinase-B) (Muscle form hexokinase)	HK2	Homo sapiens (Human)	SUBCELLULAR LOCATION: Mitochondrion outer membrane {ECO:0000269|PubMed:18350175}; Peripheral membrane protein {ECO:0000305}. Cytoplasm, cytosol {ECO:0000269|PubMed:18350175}. Note=The mitochondrial-binding peptide (MBP) region promotes association with the mitochondrial outer membrane (PubMed:29298880). The interaction with the mitochondrial outer membrane via the mitochondrial-binding peptide (M…	Intracellular		Intracellular
HNMT	P50135	HNMT_HUMAN	reviewed	Histamine N-methyltransferase (HMT) (EC 2.1.1.8)	HNMT	Homo sapiens (Human)	SUBCELLULAR LOCATION: Cytoplasm {ECO:0000269|PubMed:26206890}.	Intracellular		Intracellular
IBSP	P21815	SIAL_HUMAN	reviewed	Bone sialoprotein 2 (Bone sialoprotein II) (BSP II) (Cell-binding sialoprotein) (Integrin-binding sialoprotein)	IBSP BNSP	Homo sapiens (Human)	SUBCELLULAR LOCATION: Secreted.							Secreted		Secreted
RPSA	P08865	RSSA_HUMAN	reviewed	40S ribosomal protein SA (37 kDa laminin receptor precursor) (37LRP) (37/67 kDa laminin receptor) (LRP/LR) (67 kDa laminin receptor) (67LR) (Colon carcinoma laminin-binding protein) (Laminin receptor 1) (LamR) (Laminin-binding protein precursor p40) (LBP/p40) (Multidrug resistance-associated protein MGr1-Ag) (NEM/1CHD4) (Small ribosomal subunit protein uS2)	RPSA LAMBR LAMR1	Homo sapiens (Human)	SUBCELLULAR LOCATION: Cell membrane. Cytoplasm. Nucleus {ECO:0000255|HAMAP-Rule:MF_03016}. Note=67LR is found at the surface of the plasma membrane, with its C-terminal laminin-binding domain accessible to extracellular ligands. 37LRP is found at the cell surface, in the cytoplasm and in the nucleus (By similarity). Colocalizes with PPP1R16B in the cell membrane. {ECO:0000255|HAMAP-Rule:MF_03016}.	Intracellular		Intracellular	Cell Membrane		Cell Membrane
PAGE4	O60829	PAGE4_HUMAN	reviewed	P antigen family member 4 (PAGE-4) (G antigen family C member 1) (PAGE-1)	PAGE4 GAGEC1 JM27	Homo sapiens (Human)	SUBCELLULAR LOCATION: Cytoplasm {ECO:0000269|PubMed:12489849, ECO:0000269|PubMed:24559171, ECO:0000269|PubMed:25374899}. Nucleus {ECO:0000269|PubMed:24559171}. Mitochondrion {ECO:0000269|PubMed:25374899}. Note=Translocates to mitochondria in response to stress. {ECO:0000269|PubMed:25374899}.	Intracellular		Intracellular
PLAGL1	Q9UM63	PLAL1_HUMAN	reviewed	Zinc finger protein PLAGL1 (Lost on transformation 1) (LOT-1) (Pleiomorphic adenoma-like protein 1) (Tumor suppressor ZAC)	PLAGL1 LOT1 ZAC	Homo sapiens (Human)	SUBCELLULAR LOCATION: Nucleus {ECO:0000269|PubMed:11313869, ECO:0000269|PubMed:18299245}.	Intracellular		Intracellular
CYTH2	Q99418	CYH2_HUMAN	reviewed	Cytohesin-2 (ARF exchange factor) (ARF nucleotide-binding site opener) (Protein ARNO) (PH, SEC7 and coiled-coil domain-containing protein 2)	CYTH2 ARNO PSCD2 PSCD2L	Homo sapiens (Human)	SUBCELLULAR LOCATION: Cell membrane {ECO:0000269|PubMed:17398095}; Peripheral membrane protein {ECO:0000269|PubMed:17398095}. Cytoplasm {ECO:0000269|PubMed:17398095}. Cell projection {ECO:0000250|UniProtKB:P63034}. Cell projection, growth cone {ECO:0000250|UniProtKB:P63034}. Cell junction, tight junction {ECO:0000250|UniProtKB:P63034}. Cell junction, adherens junction {ECO:0000250|UniProtKB:P6303…	Intracellular		Intracellular	Cell Membrane		Cell Membrane
PLAAT4	Q9UL19	PLAT4_HUMAN	reviewed	Phospholipase A and acyltransferase 4 (EC 2.3.1.-) (EC 3.1.1.32) (EC 3.1.1.4) (HRAS-like suppressor 4) (HRSL4) (RAR-responsive protein TIG3) (Retinoic acid receptor responder protein 3) (Retinoid-inducible gene 1 protein) (Tazarotene-induced gene 3 protein)	PLAAT4 RARRES3 RIG1 TIG3	Homo sapiens (Human)	SUBCELLULAR LOCATION: Membrane {ECO:0000269|PubMed:17762858}; Single-pass membrane protein {ECO:0000255}.				Cell Membrane		Cell Membrane
SFTPD	P35247	SFTPD_HUMAN	reviewed	Pulmonary surfactant-associated protein D (PSP-D) (SP-D) (Collectin-7) (Lung surfactant protein D)	SFTPD COLEC7 PSPD SFTP4	Homo sapiens (Human)	SUBCELLULAR LOCATION: Secreted, extracellular space, extracellular matrix. Secreted, extracellular space, surface film.							Secreted		Secreted
STMN2	Q93045	STMN2_HUMAN	reviewed	Stathmin-2 (Superior cervical ganglion-10 protein) (Protein SCG10)	STMN2 SCG10 SCGN10	Homo sapiens (Human)	SUBCELLULAR LOCATION: Cytoplasm {ECO:0000250}. Cytoplasm, perinuclear region {ECO:0000250}. Cell projection, growth cone. Membrane {ECO:0000305}; Peripheral membrane protein {ECO:0000305}; Cytoplasmic side {ECO:0000305}. Cell projection, axon. Golgi apparatus. Endosome {ECO:0000250}. Cell projection, lamellipodium. Note=Associated with punctate structures in the perinuclear cytoplasm, axons, and …	Intracellular		Intracellular
VTN	P04004	VTNC_HUMAN	reviewed	Vitronectin (VN) (S-protein) (Serum-spreading factor) (V75) [Cleaved into: Vitronectin V65 subunit; Vitronectin V10 subunit; Somatomedin-B]	VTN	Homo sapiens (Human)	SUBCELLULAR LOCATION: Secreted, extracellular space.							Secreted		Secreted
CPEB3	Q8NE35	CPEB3_HUMAN	reviewed	Cytoplasmic polyadenylation element-binding protein 3 (CPE-BP3) (CPE-binding protein 3) (hCPEB-3)	CPEB3 KIAA0940	Homo sapiens (Human)	SUBCELLULAR LOCATION: Cytoplasm {ECO:0000269|PubMed:20639532, ECO:0000269|PubMed:22730302}. Nucleus {ECO:0000269|PubMed:20639532, ECO:0000269|PubMed:22730302}. Cell junction, synapse {ECO:0000250|UniProtKB:Q7TN99}. Cell projection, dendrite {ECO:0000250|UniProtKB:Q7TN99}. Cell junction, synapse, postsynaptic density {ECO:0000250|UniProtKB:Q7TN99}. Note=Predominantly cytoplasmic in unstimulated ne…	Intracellular		Intracellular
RASSF7	Q02833	RASF7_HUMAN	reviewed	Ras association domain-containing protein 7 (HRAS1-related cluster protein 1)	RASSF7 C11orf13 HRC1	Homo sapiens (Human)	SUBCELLULAR LOCATION: Cytoplasm, cytoskeleton, microtubule organizing center, centrosome {ECO:0000269|PubMed:20629633}. Note=Colocalizes with gamma-tubulin.	Intracellular		Intracellular
RNF8	O76064	RNF8_HUMAN	reviewed	E3 ubiquitin-protein ligase RNF8 (hRNF8) (EC 2.3.2.27) (RING finger protein 8) (RING-type E3 ubiquitin transferase RNF8)	RNF8 KIAA0646	Homo sapiens (Human)	SUBCELLULAR LOCATION: Nucleus {ECO:0000255|HAMAP-Rule:MF_03067, ECO:0000269|PubMed:11322894, ECO:0000269|PubMed:14981089, ECO:0000269|PubMed:16215985, ECO:0000269|PubMed:23233665}. Cytoplasm {ECO:0000255|HAMAP-Rule:MF_03067}. Midbody {ECO:0000255|HAMAP-Rule:MF_03067}. Chromosome, telomere {ECO:0000255|HAMAP-Rule:MF_03067}. Note=Recruited at uncapped telomeres (By similarity). Following DNA damage…	Intracellular		Intracellular
SLBP	Q14493	SLBP_HUMAN	reviewed	Histone RNA hairpin-binding protein (Histone stem-loop-binding protein)	SLBP HBP	Homo sapiens (Human)	SUBCELLULAR LOCATION: Cytoplasm. Nucleus. Note=Polyribosome-associated. Localizes predominantly in the nucleus at the G1/G2 phases and the beginning of S phase. Through the S phase, partially redistributes to the cytoplasm. Binding to histone mRNA is necessary for cytoplasmic localization. Shuttles between the nucleus and the cytoplasm. Imported in the nucleus by the Importin alpha/Importin beta …	Intracellular		Intracellular
TIRAP	P58753	TIRAP_HUMAN	reviewed	Toll/interleukin-1 receptor domain-containing adapter protein (TIR domain-containing adapter protein) (Adaptor protein Wyatt) (MyD88 adapter-like protein) (MyD88-2)	TIRAP MAL	Homo sapiens (Human)	SUBCELLULAR LOCATION: Cytoplasm {ECO:0000269|PubMed:19948740}. Cell membrane {ECO:0000269|PubMed:19948740}. Membrane {ECO:0000269|PubMed:19948740}. Note=Colocalizes with DAB2IP at the plasma membrane.	Intracellular		Intracellular	Cell Membrane		Cell Membrane
ETS2	P15036	ETS2_HUMAN	reviewed	Protein C-ets-2	ETS2	Homo sapiens (Human)	SUBCELLULAR LOCATION: Nucleus.	Intracellular		Intracellular
MYC	P01106	MYC_HUMAN	reviewed	Myc proto-oncogene protein (Class E basic helix-loop-helix protein 39) (bHLHe39) (Proto-oncogene c-Myc) (Transcription factor p64)	MYC BHLHE39	Homo sapiens (Human)	SUBCELLULAR LOCATION: Nucleus, nucleoplasm {ECO:0000269|PubMed:17558397}. Nucleus, nucleolus {ECO:0000269|PubMed:17558397, ECO:0000269|PubMed:25775507}.	Intracellular		Intracellular
MSX2	P35548	MSX2_HUMAN	reviewed	Homeobox protein MSX-2 (Homeobox protein Hox-8)	MSX2 HOX8	Homo sapiens (Human)	SUBCELLULAR LOCATION: Nucleus.	Intracellular		Intracellular
EDF1	O60869	EDF1_HUMAN	reviewed	Endothelial differentiation-related factor 1 (EDF-1) (Multiprotein-bridging factor 1) (MBF1)	EDF1	Homo sapiens (Human)	SUBCELLULAR LOCATION: Cytoplasm. Nucleus. Note=Also nuclear upon binding to NR5A1 and treatment of cells with TPA or forskolin.	Intracellular		Intracellular
EIF3L	Q9Y262	EIF3L_HUMAN	reviewed	Eukaryotic translation initiation factor 3 subunit L (eIF3l) (Eukaryotic translation initiation factor 3 subunit 6-interacting protein) (Eukaryotic translation initiation factor 3 subunit E-interacting protein)	EIF3L EIF3EIP EIF3S6IP HSPC021 HSPC025 MSTP005	Homo sapiens (Human)	SUBCELLULAR LOCATION: Cytoplasm {ECO:0000255|HAMAP-Rule:MF_03011}.	Intracellular		Intracellular
FES	P07332	FES_HUMAN	reviewed	Tyrosine-protein kinase Fes/Fps (EC 2.7.10.2) (Feline sarcoma/Fujinami avian sarcoma oncogene homolog) (Proto-oncogene c-Fes) (Proto-oncogene c-Fps) (p93c-fes)	FES FPS	Homo sapiens (Human)	SUBCELLULAR LOCATION: Cytoplasm, cytosol. Cytoplasm, cytoskeleton. Cell membrane; Peripheral membrane protein; Cytoplasmic side. Cytoplasmic vesicle. Golgi apparatus. Cell junction, focal adhesion. Note=Distributed throughout the cytosol when the kinase is not activated. Association with microtubules requires activation of the kinase activity. Shuttles between focal adhesions and cell-cell contac…	Intracellular		Intracellular	Cell Membrane		Cell Membrane
REPS1	Q96D71	REPS1_HUMAN	reviewed	RalBP1-associated Eps domain-containing protein 1 (RalBP1-interacting protein 1)	REPS1	Homo sapiens (Human)	SUBCELLULAR LOCATION: Membrane, clathrin-coated pit {ECO:0000269|PubMed:20946875}. Note=Colocalize with ITSN1 at the plasma membrane in structures that are most probably clathrin-coated pits.				Cell Membrane		Cell Membrane
TFE3	P19532	TFE3_HUMAN	reviewed	Transcription factor E3 (Class E basic helix-loop-helix protein 33) (bHLHe33)	TFE3 BHLHE33	Homo sapiens (Human)	SUBCELLULAR LOCATION: Cytoplasm, cytosol {ECO:0000269|PubMed:21209915, ECO:0000269|PubMed:22692423, ECO:0000269|PubMed:30733432}. Nucleus {ECO:0000269|PubMed:21209915, ECO:0000269|PubMed:22692423, ECO:0000269|PubMed:30733432}. Note=When nutrients are present, phosphorylation by MTOR prevents nuclear translocation and activity (PubMed:22692423, PubMed:30733432). Conversely, inhibition of mTORC1, s…	Intracellular		Intracellular
ZBTB45	Q96K62	ZBT45_HUMAN	reviewed	Zinc finger and BTB domain-containing protein 45 (Zinc finger protein 499)	ZBTB45 ZNF499	Homo sapiens (Human)	SUBCELLULAR LOCATION: Nucleus {ECO:0000305}.	Intracellular		Intracellular
EIF3H	O15372	EIF3H_HUMAN	reviewed	Eukaryotic translation initiation factor 3 subunit H (eIF3h) (Eukaryotic translation initiation factor 3 subunit 3) (eIF-3-gamma) (eIF3 p40 subunit)	EIF3H EIF3S3	Homo sapiens (Human)	SUBCELLULAR LOCATION: Cytoplasm {ECO:0000255|HAMAP-Rule:MF_03007}.	Intracellular		Intracellular
GALNT6	Q8NCL4	GALT6_HUMAN	reviewed	Polypeptide N-acetylgalactosaminyltransferase 6 (EC 2.4.1.41) (Polypeptide GalNAc transferase 6) (GalNAc-T6) (pp-GaNTase 6) (Protein-UDP acetylgalactosaminyltransferase 6) (UDP-GalNAc:polypeptide N-acetylgalactosaminyltransferase 6)	GALNT6	Homo sapiens (Human)	SUBCELLULAR LOCATION: Golgi apparatus membrane {ECO:0000250}; Single-pass type II membrane protein {ECO:0000250}.	Intracellular		Intracellular	Cell Membrane		Cell Membrane
H2AZ1	P0C0S5	H2AZ_HUMAN	reviewed	Histone H2A.Z (H2A/z)	H2AZ1 H2AFZ H2AZ	Homo sapiens (Human)	SUBCELLULAR LOCATION: Nucleus. Chromosome.	Intracellular		Intracellular
IGF1	P05019	IGF1_HUMAN	reviewed	Insulin-like growth factor I (IGF-I) (Mechano growth factor) (MGF) (Somatomedin-C)	IGF1 IBP1	Homo sapiens (Human)	SUBCELLULAR LOCATION: Secreted {ECO:0000250|UniProtKB:P05017}.							Secreted		Secreted
MAGEB4	O15481	MAGB4_HUMAN	reviewed	Melanoma-associated antigen B4 (MAGE-B4 antigen)	MAGEB4	Homo sapiens (Human)	SUBCELLULAR LOCATION: Cytoplasm {ECO:0000250|UniProtKB:A2A9R3}.	Intracellular		Intracellular
SH3GL1	Q99961	SH3G1_HUMAN	reviewed	Endophilin-A2 (EEN fusion partner of MLL) (Endophilin-2) (Extra eleven-nineteen leukemia fusion gene protein) (EEN) (SH3 domain protein 2B) (SH3 domain-containing GRB2-like protein 1)	SH3GL1 CNSA1 SH3D2B	Homo sapiens (Human)	SUBCELLULAR LOCATION: Cytoplasm {ECO:0000250}. Early endosome membrane {ECO:0000250}; Peripheral membrane protein {ECO:0000250}. Cell projection, podosome {ECO:0000269|PubMed:23285027}. Note=Associated with postsynaptic endosomes in hippocampal neurons. {ECO:0000250}.	Intracellular		Intracellular
JPT1	Q9UK76	JUPI1_HUMAN	reviewed	Jupiter microtubule associated homolog 1 (Androgen-regulated protein 2) (Hematological and neurological expressed 1 protein) [Cleaved into: Jupiter microtubule associated homolog 1, N-terminally processed]	JPT1 ARM2 HN1	Homo sapiens (Human)	SUBCELLULAR LOCATION: Nucleus {ECO:0000269|PubMed:21323578}. Cytoplasm {ECO:0000269|PubMed:25169422}.	Intracellular		Intracellular
DNAJC7	Q99615	DNJC7_HUMAN	reviewed	DnaJ homolog subfamily C member 7 (Tetratricopeptide repeat protein 2) (TPR repeat protein 2)	DNAJC7 TPR2 TTC2	Homo sapiens (Human)	SUBCELLULAR LOCATION: Cytoplasm {ECO:0000269|PubMed:11573955, ECO:0000269|PubMed:12853476}. Nucleus {ECO:0000269|PubMed:11573955}. Cytoplasm, cytoskeleton {ECO:0000250|UniProtKB:Q9QYI3}. Note=Colocalizes with NR1I3 to microtubules. {ECO:0000250|UniProtKB:Q9QYI3}.	Intracellular		Intracellular
PDGFB	P01127	PDGFB_HUMAN	reviewed	Platelet-derived growth factor subunit B (PDGF subunit B) (PDGF-2) (Platelet-derived growth factor B chain) (Platelet-derived growth factor beta polypeptide) (Proto-oncogene c-Sis) (Becaplermin)	PDGFB PDGF2 SIS	Homo sapiens (Human)	SUBCELLULAR LOCATION: Secreted. Note=Released by platelets upon wounding.							Secreted		Secreted
SS18	Q15532	SSXT_HUMAN	reviewed	Protein SSXT (Protein SYT) (Synovial sarcoma translocated to X chromosome protein)	SS18 SSXT SYT	Homo sapiens (Human)	SUBCELLULAR LOCATION: Nucleus {ECO:0000305}.	Intracellular		Intracellular
AJUBA	Q96IF1	AJUBA_HUMAN	reviewed	LIM domain-containing protein ajuba	AJUBA JUB	Homo sapiens (Human)	SUBCELLULAR LOCATION: Cytoplasm, cytoskeleton. Cell membrane. Cell junction. Nucleus. Cytoplasm, cytoskeleton, microtubule organizing center, centrosome. Cytoplasm, P-body. Note=Shuttles between the cytoplasm and the nucleus. Localizes on centrosomes during G2-M phase. Preferentially co- localizes with cadherin-adhesive complexes at sites of cell-cell contacts. Colocalizes with GFI1 in the nucleu…	Intracellular		Intracellular	Cell Membrane		Cell Membrane
NCF4	Q15080	NCF4_HUMAN	reviewed	Neutrophil cytosol factor 4 (NCF-4) (Neutrophil NADPH oxidase factor 4) (SH3 and PX domain-containing protein 4) (p40-phox) (p40phox)	NCF4 SH3PXD4	Homo sapiens (Human)	SUBCELLULAR LOCATION: Cytoplasm, cytosol {ECO:0000269|PubMed:8280052}. Endosome membrane {ECO:0000269|PubMed:11684018}; Peripheral membrane protein {ECO:0000269|PubMed:11684018}; Cytoplasmic side {ECO:0000269|PubMed:11684018}. Membrane {ECO:0000269|PubMed:11684018}; Peripheral membrane protein {ECO:0000269|PubMed:11684018}.	Intracellular		Intracellular
TRAIP	Q9BWF2	TRAIP_HUMAN	reviewed	E3 ubiquitin-protein ligase TRAIP (EC 2.3.2.27) (RING finger protein 206) (RING-type E3 ubiquitin transferase TRAIP) (TRAF-interacting protein)	TRAIP RNF206 TRIP	Homo sapiens (Human)	SUBCELLULAR LOCATION: Cytoplasm. Cytoplasm, perinuclear region. Nucleus {ECO:0000269|PubMed:24553286, ECO:0000269|PubMed:26595769}. Nucleus, nucleolus {ECO:0000269|PubMed:14676304, ECO:0000269|PubMed:24553286}. Note=In the nucleus, found in close proximity to PCNA, suggesting localization at replication foci. After UV irradiation, rapidly localizes to sites of DNA damage, where it colocalizes wit…	Intracellular		Intracellular
HADH	Q16836	HCDH_HUMAN	reviewed	Hydroxyacyl-coenzyme A dehydrogenase, mitochondrial (HCDH) (EC 1.1.1.35) (Medium and short-chain L-3-hydroxyacyl-coenzyme A dehydrogenase) (Short-chain 3-hydroxyacyl-CoA dehydrogenase)	HADH HAD HADHSC SCHAD	Homo sapiens (Human)	SUBCELLULAR LOCATION: Mitochondrion matrix.	Intracellular		Intracellular
SOD2	P04179	SODM_HUMAN	reviewed	Superoxide dismutase [Mn], mitochondrial (EC 1.15.1.1)	SOD2	Homo sapiens (Human)	SUBCELLULAR LOCATION: Mitochondrion matrix.	Intracellular		Intracellular
KIAA1191	Q96A73	P33MX_HUMAN	reviewed	Putative monooxygenase p33MONOX (EC 1.-.-.-) (Brain-derived rescue factor p60MONOX) (Flavin monooxygenase motif-containing protein of 33 kDa)	KIAA1191 P33MONOX	Homo sapiens (Human)	SUBCELLULAR LOCATION: Cytoplasm {ECO:0000250}.	Intracellular		Intracellular
GAPDHS	O14556	G3PT_HUMAN	reviewed	Glyceraldehyde-3-phosphate dehydrogenase, testis-specific (EC 1.2.1.12) (Spermatogenic cell-specific glyceraldehyde 3-phosphate dehydrogenase 2) (GAPDH-2) (Spermatogenic glyceraldehyde-3-phosphate dehydrogenase)	GAPDHS GAPD2 GAPDH2 GAPDS HSD-35 HSD35	Homo sapiens (Human)	SUBCELLULAR LOCATION: Cytoplasm {ECO:0000250}.	Intracellular		Intracellular
WDFY3	Q8IZQ1	WDFY3_HUMAN	reviewed	WD repeat and FYVE domain-containing protein 3 (Autophagy-linked FYVE protein) (Alfy)	WDFY3 KIAA0993	Homo sapiens (Human)	SUBCELLULAR LOCATION: Nucleus membrane {ECO:0000269|PubMed:15292400, ECO:0000269|PubMed:20168092, ECO:0000269|PubMed:20417604, ECO:0000269|PubMed:20971078}. Cytoplasm, cytosol {ECO:0000269|PubMed:15292400, ECO:0000269|PubMed:20168092, ECO:0000269|PubMed:20417604, ECO:0000269|PubMed:20971078}. Nucleus, PML body {ECO:0000269|PubMed:20168092}. Membrane; Peripheral membrane protein {ECO:0000269|PubMe…	Intracellular		Intracellular
SCNM1	Q9BWG6	SCNM1_HUMAN	reviewed	Sodium channel modifier 1	SCNM1	Homo sapiens (Human)	SUBCELLULAR LOCATION: Nucleus, nucleoplasm {ECO:0000269|PubMed:17656373}. Nucleus speckle {ECO:0000269|PubMed:17656373}. Note=Colocalizes with LUC7L2 and SNRNP70 in nuclear speckles. {ECO:0000250|UniProtKB:Q8K136}.	Intracellular		Intracellular
MCL1	Q07820	MCL1_HUMAN	reviewed	Induced myeloid leukemia cell differentiation protein Mcl-1 (Bcl-2-like protein 3) (Bcl2-L-3) (Bcl-2-related protein EAT/mcl1) (mcl1/EAT)	MCL1 BCL2L3	Homo sapiens (Human)	SUBCELLULAR LOCATION: Membrane {ECO:0000305}; Single-pass membrane protein {ECO:0000305}. Cytoplasm. Mitochondrion. Nucleus, nucleoplasm. Note=Cytoplasmic, associated with mitochondria.	Intracellular		Intracellular	Cell Membrane		Cell Membrane
FXR1	P51114	FXR1_HUMAN	reviewed	Fragile X mental retardation syndrome-related protein 1 (hFXR1p)	FXR1	Homo sapiens (Human)	SUBCELLULAR LOCATION: Cytoplasm {ECO:0000269|PubMed:7781595}.	Intracellular		Intracellular
KLK5	Q9Y337	KLK5_HUMAN	reviewed	Kallikrein-5 (EC 3.4.21.-) (Kallikrein-like protein 2) (KLK-L2) (Stratum corneum tryptic enzyme)	KLK5 SCTE UNQ570/PRO1132	Homo sapiens (Human)	SUBCELLULAR LOCATION: Secreted.							Secreted		Secreted
ESRRG	P62508	ERR3_HUMAN	reviewed	Estrogen-related receptor gamma (ERR gamma-2) (Estrogen receptor-related protein 3) (Nuclear receptor subfamily 3 group B member 3)	ESRRG ERR3 ERRG2 KIAA0832 NR3B3	Homo sapiens (Human)	SUBCELLULAR LOCATION: Nucleus {ECO:0000305}.	Intracellular		Intracellular
NSL1,KANSL1	Q7Z3B3	KANL1_HUMAN	reviewed	KAT8 regulatory NSL complex subunit 1 (MLL1/MLL complex subunit KANSL1) (MSL1 homolog 1) (hMSL1v1) (NSL complex protein NSL1) (Non-specific lethal 1 homolog)	KANSL1 CENP-36 KIAA1267 MSL1V1 NSL1	Homo sapiens (Human)	SUBCELLULAR LOCATION: Nucleus {ECO:0000269|PubMed:20018852}. Nucleus. Chromosome, centromere, kinetochore {ECO:0000269|PubMed:20813266}.	Intracellular		Intracellular
PRKCG	P05129	KPCG_HUMAN	reviewed	Protein kinase C gamma type (PKC-gamma) (EC 2.7.11.13)	PRKCG PKCG	Homo sapiens (Human)	SUBCELLULAR LOCATION: Cytoplasm {ECO:0000250|UniProtKB:P63318}. Cytoplasm, perinuclear region {ECO:0000250}. Cell membrane {ECO:0000269|PubMed:29053796}; Peripheral membrane protein {ECO:0000250}. Cell junction, synapse, synaptosome {ECO:0000250|UniProtKB:P63318}. Cell projection, dendrite {ECO:0000250|UniProtKB:P63319}. Note=Translocates to synaptic membranes on stimulation. {ECO:0000250|UniProt…	Intracellular		Intracellular	Cell Membrane		Cell Membrane
ANKRD1	Q15327	ANKR1_HUMAN	reviewed	Ankyrin repeat domain-containing protein 1 (Cardiac ankyrin repeat protein) (Cytokine-inducible gene C-193 protein) (Cytokine-inducible nuclear protein)	ANKRD1 C193 CARP HA1A2	Homo sapiens (Human)	SUBCELLULAR LOCATION: Nucleus {ECO:0000269|PubMed:15805281, ECO:0000269|PubMed:7730328}.	Intracellular		Intracellular
TAF9B	Q9HBM6	TAF9B_HUMAN	reviewed	Transcription initiation factor TFIID subunit 9B (Neuronal cell death-related protein 7) (DN-7) (Transcription initiation factor TFIID subunit 9-like) (Transcription-associated factor TAFII31L)	TAF9B TAF9L	Homo sapiens (Human)	SUBCELLULAR LOCATION: Nucleus {ECO:0000250}.	Intracellular		Intracellular
ACP6	Q9NPH0	PPA6_HUMAN	reviewed	Lysophosphatidic acid phosphatase type 6 (EC 3.1.3.2) (Acid phosphatase 6, lysophosphatidic) (Acid phosphatase-like protein 1) (PACPL1)	ACP6 ACPL1 LPAP UNQ205/PRO231	Homo sapiens (Human)	SUBCELLULAR LOCATION: Mitochondrion {ECO:0000269|PubMed:10506173}.	Intracellular		Intracellular
CHCHD2	Q9Y6H1	CHCH2_HUMAN	reviewed	Coiled-coil-helix-coiled-coil-helix domain-containing protein 2 (Aging-associated gene 10 protein) (HCV NS2 trans-regulated protein) (NS2TP)	CHCHD2 C7orf17 AAG10	Homo sapiens (Human)	SUBCELLULAR LOCATION: Nucleus {ECO:0000269|PubMed:23303788}. Mitochondrion {ECO:0000269|PubMed:25662902}. Mitochondrion intermembrane space {ECO:0000269|PubMed:25662902}. Note=Mainly localised in the intermembrane space. {ECO:0000269|PubMed:25662902}.	Intracellular		Intracellular
ING2	Q9H160	ING2_HUMAN	reviewed	Inhibitor of growth protein 2 (Inhibitor of growth 1-like protein) (ING1Lp) (p32) (p33ING2)	ING2 ING1L	Homo sapiens (Human)	SUBCELLULAR LOCATION: Nucleus {ECO:0000269|PubMed:12859901}. Note=Predominantly nuclear. Localized to chromatin and nuclear matrix. Upon reduced PtdIns(5)P levels seems to be released from chromatin and, at least partially, translocated to the cytoplasm.	Intracellular		Intracellular
KPNA5	O15131	IMA6_HUMAN	reviewed	Importin subunit alpha-6 (Karyopherin subunit alpha-5)	KPNA5	Homo sapiens (Human)	SUBCELLULAR LOCATION: Cytoplasm.	Intracellular		Intracellular
SPOPL	Q6IQ16	SPOPL_HUMAN	reviewed	Speckle-type POZ protein-like (HIB homolog 2) (Roadkill homolog 2)	SPOPL	Homo sapiens (Human)	SUBCELLULAR LOCATION: Nucleus {ECO:0000250}.	Intracellular		Intracellular
RACGAP1	Q9H0H5	RGAP1_HUMAN	reviewed	Rac GTPase-activating protein 1 (Male germ cell RacGap) (MgcRacGAP) (Protein CYK4 homolog) (CYK4) (HsCYK-4)	RACGAP1 KIAA1478 MGCRACGAP	Homo sapiens (Human)	SUBCELLULAR LOCATION: Nucleus. Cytoplasm. Cytoplasm, cytoskeleton, spindle. Cytoplasmic vesicle, secretory vesicle, acrosome. Cleavage furrow. Midbody, Midbody ring {ECO:0000269|PubMed:16213214}. Cell membrane; Peripheral membrane protein; Cytoplasmic side. Note=Colocalizes with RND2 in Golgi-derived proacrosomal vesicles and the acrosome (By similarity). During interphase, localized to the nucle…	Intracellular		Intracellular	Cell Membrane		Cell Membrane
SPOP	O43791	SPOP_HUMAN	reviewed	Speckle-type POZ protein (HIB homolog 1) (Roadkill homolog 1)	SPOP	Homo sapiens (Human)	SUBCELLULAR LOCATION: Nucleus. Nucleus speckle.	Intracellular		Intracellular
USP16	Q9Y5T5	UBP16_HUMAN	reviewed	Ubiquitin carboxyl-terminal hydrolase 16 (EC 3.4.19.12) (Deubiquitinating enzyme 16) (Ubiquitin thioesterase 16) (Ubiquitin-processing protease UBP-M) (Ubiquitin-specific-processing protease 16)	USP16 MSTP039	Homo sapiens (Human)	SUBCELLULAR LOCATION: Nucleus {ECO:0000305|PubMed:17914355}.	Intracellular		Intracellular
CAMK1G	Q96NX5	KCC1G_HUMAN	reviewed	Calcium/calmodulin-dependent protein kinase type 1G (EC 2.7.11.17) (CaM kinase I gamma) (CaM kinase IG) (CaM-KI gamma) (CaMKI gamma) (CaMKIG) (CaMK-like CREB kinase III) (CLICK III)	CAMK1G CLICK3 VWS1	Homo sapiens (Human)	SUBCELLULAR LOCATION: Cytoplasm {ECO:0000250}. Golgi apparatus membrane {ECO:0000250}; Peripheral membrane protein {ECO:0000250}. Cell membrane {ECO:0000250}; Peripheral membrane protein {ECO:0000250}.	Intracellular		Intracellular	Cell Membrane		Cell Membrane
CRX	O43186	CRX_HUMAN	reviewed	Cone-rod homeobox protein	CRX CORD2	Homo sapiens (Human)	SUBCELLULAR LOCATION: Nucleus {ECO:0000255|PROSITE-ProRule:PRU00108}.	Intracellular		Intracellular
DMRT1	Q9Y5R6	DMRT1_HUMAN	reviewed	Doublesex- and mab-3-related transcription factor 1 (DM domain expressed in testis protein 1)	DMRT1 DMT1	Homo sapiens (Human)	SUBCELLULAR LOCATION: Nucleus {ECO:0000255|PROSITE-ProRule:PRU00070}.	Intracellular		Intracellular
FGFBP2	Q9BYJ0	FGFP2_HUMAN	reviewed	Fibroblast growth factor-binding protein 2 (FGF-BP2) (FGF-binding protein 2) (FGFBP-2) (37 kDa killer-specific secretory protein) (Ksp37) (HBp17-related protein) (HBp17-RP)	FGFBP2 KSP37 UNQ425/PRO1065	Homo sapiens (Human)	SUBCELLULAR LOCATION: Secreted, extracellular space {ECO:0000269|PubMed:11342666}.							Secreted		Secreted
ZNF180	Q9UJW8	ZN180_HUMAN	reviewed	Zinc finger protein 180 (HHZ168)	ZNF180	Homo sapiens (Human)	SUBCELLULAR LOCATION: Nucleus {ECO:0000305}.	Intracellular		Intracellular
SMN1	Q16637	SMN_HUMAN	reviewed	Survival motor neuron protein (Component of gems 1) (Gemin-1)	SMN1 SMN SMNT; SMN2 SMNC	Homo sapiens (Human)	SUBCELLULAR LOCATION: Nucleus, gem {ECO:0000269|PubMed:11283611, ECO:0000269|PubMed:8670859, ECO:0000305|PubMed:12067652}. Nucleus, Cajal body {ECO:0000269|PubMed:11283611, ECO:0000269|PubMed:21072240, ECO:0000305|PubMed:12067652}. Cytoplasm {ECO:0000269|PubMed:11283611, ECO:0000269|PubMed:8670859, ECO:0000305|PubMed:12067652}. Cytoplasmic granule {ECO:0000269|PubMed:14715275}. Perikaryon {ECO:00…	Intracellular		Intracellular
ARPC4	P59998	ARPC4_HUMAN	reviewed	Actin-related protein 2/3 complex subunit 4 (Arp2/3 complex 20 kDa subunit) (p20-ARC)	ARPC4 ARC20	Homo sapiens (Human)	SUBCELLULAR LOCATION: Cytoplasm, cytoskeleton {ECO:0000269|PubMed:9359840}. Cell projection {ECO:0000269|PubMed:9359840}. Nucleus {ECO:0000269|PubMed:29925947}.	Intracellular		Intracellular
HP	P00738	HPT_HUMAN	reviewed	Haptoglobin (Zonulin) [Cleaved into: Haptoglobin alpha chain; Haptoglobin beta chain]	HP	Homo sapiens (Human)	SUBCELLULAR LOCATION: Secreted.							Secreted		Secreted
DRC3	Q9H069	DRC3_HUMAN	reviewed	Dynein regulatory complex subunit 3 (Leucine-rich repeat-containing protein 48)	DRC3 LRRC48	Homo sapiens (Human)	SUBCELLULAR LOCATION: Cytoplasm, cytoskeleton, cilium axoneme {ECO:0000269|PubMed:23354437}. Cell projection, cilium {ECO:0000269|PubMed:27120127}. Cytoplasm, cytoskeleton, flagellum axoneme {ECO:0000250|UniProtKB:A8IVX2}.	Intracellular		Intracellular
DLC1	Q96QB1	RHG07_HUMAN	reviewed	Rho GTPase-activating protein 7 (Deleted in liver cancer 1 protein) (DLC-1) (HP protein) (Rho-type GTPase-activating protein 7) (START domain-containing protein 12) (StARD12) (StAR-related lipid transfer protein 12)	DLC1 ARHGAP7 KIAA1723 STARD12	Homo sapiens (Human)	SUBCELLULAR LOCATION: Cytoplasm. Cell junction, focal adhesion. Membrane; Peripheral membrane protein. Note=Colocalizes with EF1A1 at actin-rich regions in the cell periphery.	Intracellular		Intracellular
PRDM14	Q9GZV8	PRD14_HUMAN	reviewed	PR domain zinc finger protein 14 (EC 2.1.1.-) (PR domain-containing protein 14)	PRDM14	Homo sapiens (Human)	SUBCELLULAR LOCATION: Nucleus {ECO:0000269|PubMed:17942894}.	Intracellular		Intracellular
SAMD4B	Q5PRF9	SMAG2_HUMAN	reviewed	Protein Smaug homolog 2 (Smaug 2) (hSmaug2) (Sterile alpha motif domain-containing protein 4B) (SAM domain-containing protein 4B)	SAMD4B SMAUG2	Homo sapiens (Human)	SUBCELLULAR LOCATION: Cytoplasm {ECO:0000269|PubMed:20510020}. Nucleus {ECO:0000269|PubMed:20510020}.	Intracellular		Intracellular
SLC25A39	Q9BZJ4	S2539_HUMAN	reviewed	Solute carrier family 25 member 39	SLC25A39 CGI-69 PRO2163	Homo sapiens (Human)	SUBCELLULAR LOCATION: Mitochondrion inner membrane {ECO:0000269|PubMed:11139402, ECO:0000269|PubMed:11256614}; Multi-pass membrane protein {ECO:0000269|PubMed:11139402, ECO:0000269|PubMed:11256614}.	Intracellular		Intracellular	Cell Membrane		Cell Membrane
ZNF706	Q9Y5V0	ZN706_HUMAN	reviewed	Zinc finger protein 706	ZNF706 HSPC038 PNAS-113	Homo sapiens (Human)	SUBCELLULAR LOCATION: Cytoplasm {ECO:0000250|UniProtKB:Q9D115}. Nucleus {ECO:0000250|UniProtKB:Q9D115}.	Intracellular		Intracellular
ABAT	P80404	GABT_HUMAN	reviewed	4-aminobutyrate aminotransferase, mitochondrial (EC 2.6.1.19) ((S)-3-amino-2-methylpropionate transaminase) (EC 2.6.1.22) (GABA aminotransferase) (GABA-AT) (Gamma-amino-N-butyrate transaminase) (GABA transaminase) (GABA-T) (L-AIBAT)	ABAT GABAT	Homo sapiens (Human)	SUBCELLULAR LOCATION: Mitochondrion matrix.	Intracellular		Intracellular
ARHGEF5	Q12774	ARHG5_HUMAN	reviewed	Rho guanine nucleotide exchange factor 5 (Ephexin-3) (Guanine nucleotide regulatory protein TIM) (Oncogene TIM) (Transforming immortalized mammary oncogene) (p60 TIM)	ARHGEF5 TIM	Homo sapiens (Human)	SUBCELLULAR LOCATION: Cytoplasm {ECO:0000269|PubMed:14662653, ECO:0000269|PubMed:25911094}. Nucleus {ECO:0000269|PubMed:14662653}. Cell projection, podosome {ECO:0000250|UniProtKB:E9Q7D5}.	Intracellular		Intracellular
DNTT	P04053	TDT_HUMAN	reviewed	DNA nucleotidylexotransferase (EC 2.7.7.31) (Terminal addition enzyme) (Terminal deoxynucleotidyltransferase) (Terminal transferase)	DNTT TDT	Homo sapiens (Human)	SUBCELLULAR LOCATION: Nucleus {ECO:0000269|PubMed:16371131}.	Intracellular		Intracellular
FGF10	O15520	FGF10_HUMAN	reviewed	Fibroblast growth factor 10 (FGF-10) (Keratinocyte growth factor 2)	FGF10	Homo sapiens (Human)	SUBCELLULAR LOCATION: Secreted {ECO:0000305}.							Secreted		Secreted
HLX	Q14774	HLX_HUMAN	reviewed	H2.0-like homeobox protein (Homeobox protein HB24) (Homeobox protein HLX1)	HLX HLX1	Homo sapiens (Human)	SUBCELLULAR LOCATION: Nucleus {ECO:0000255|PROSITE-ProRule:PRU00108}.	Intracellular		Intracellular
JADE1	Q6IE81	JADE1_HUMAN	reviewed	Protein Jade-1 (Jade family PHD finger protein 1) (PHD finger protein 17)	JADE1 KIAA1807 PHF17	Homo sapiens (Human)	SUBCELLULAR LOCATION: Nucleus {ECO:0000269|PubMed:15502158, ECO:0000269|PubMed:22654112}. Chromosome {ECO:0000269|PubMed:19187766}. Cytoplasm {ECO:0000269|PubMed:12169691, ECO:0000269|PubMed:15502158}. Cytoplasm, cytoskeleton, cilium basal body {ECO:0000269|PubMed:22654112}. Note=Localizes to the ciliary transition zone. {ECO:0000269|PubMed:22654112}.	Intracellular		Intracellular
RFXAP	O00287	RFXAP_HUMAN	reviewed	Regulatory factor X-associated protein (RFX-associated protein) (RFX DNA-binding complex 36 kDa subunit)	RFXAP	Homo sapiens (Human)	SUBCELLULAR LOCATION: Nucleus.	Intracellular		Intracellular
MKNK1	Q9BUB5	MKNK1_HUMAN	reviewed	MAP kinase-interacting serine/threonine-protein kinase 1 (EC 2.7.11.1) (MAP kinase signal-integrating kinase 1) (MAPK signal-integrating kinase 1) (Mnk1)	MKNK1 MNK1	Homo sapiens (Human)	SUBCELLULAR LOCATION: [Isoform 2]: Cytoplasm.; SUBCELLULAR LOCATION: [Isoform 3]: Cytoplasm. Nucleus.	Intracellular		Intracellular
PIP4K2C	Q8TBX8	PI42C_HUMAN	reviewed	Phosphatidylinositol 5-phosphate 4-kinase type-2 gamma (EC 2.7.1.149) (Phosphatidylinositol 5-phosphate 4-kinase type II gamma) (PI(5)P 4-kinase type II gamma) (PIP4KII-gamma)	PIP4K2C PIP5K2C	Homo sapiens (Human)	SUBCELLULAR LOCATION: Cytoplasm. Membrane. Note=Mostly found in the cytosol and surrounding plasma membrane. However, its presence in the endoplasmic reticulum seems to be a prerequisite for PIP2 synthesis (By similarity). {ECO:0000250}.	Intracellular		Intracellular	Cell Membrane		Cell Membrane
ASS1	P00966	ASSY_HUMAN	reviewed	Argininosuccinate synthase (EC 6.3.4.5) (Citrulline--aspartate ligase)	ASS1 ASS	Homo sapiens (Human)	SUBCELLULAR LOCATION: Cytoplasm, cytosol {ECO:0000269|PubMed:28985504, ECO:0000305|PubMed:27287393}.	Intracellular		Intracellular
ATM	Q13315	ATM_HUMAN	reviewed	Serine-protein kinase ATM (EC 2.7.11.1) (Ataxia telangiectasia mutated) (A-T mutated)	ATM	Homo sapiens (Human)	SUBCELLULAR LOCATION: Nucleus {ECO:0000269|PubMed:9050866, ECO:0000269|PubMed:9150358}. Cytoplasmic vesicle {ECO:0000269|PubMed:9050866, ECO:0000269|PubMed:9150358}. Note=Primarily nuclear. Found also in endocytic vesicles in association with beta-adaptin. {ECO:0000269|PubMed:9050866, ECO:0000269|PubMed:9150358}.	Intracellular		Intracellular
CASK	O14936	CSKP_HUMAN	reviewed	Peripheral plasma membrane protein CASK (hCASK) (EC 2.7.11.1) (Calcium/calmodulin-dependent serine protein kinase) (Protein lin-2 homolog)	CASK LIN2	Homo sapiens (Human)	SUBCELLULAR LOCATION: Nucleus {ECO:0000250|UniProtKB:Q62915}. Cytoplasm {ECO:0000250|UniProtKB:Q62915}. Cell membrane {ECO:0000250|UniProtKB:Q62915}; Peripheral membrane protein {ECO:0000250|UniProtKB:Q62915}.	Intracellular		Intracellular	Cell Membrane		Cell Membrane
CSN3,CASK	P07498	CASK_HUMAN	reviewed	Kappa-casein	CSN3 CASK CSN10 CSNK	Homo sapiens (Human)	SUBCELLULAR LOCATION: Secreted.							Secreted		Secreted
CDK10	Q15131	CDK10_HUMAN	reviewed	Cyclin-dependent kinase 10 (EC 2.7.11.22) (Cell division protein kinase 10) (Serine/threonine-protein kinase PISSLRE)	CDK10	Homo sapiens (Human)	SUBCELLULAR LOCATION: Cytoplasm, cytoskeleton, cilium basal body {ECO:0000269|PubMed:27104747}.	Intracellular		Intracellular
DGKB	Q9Y6T7	DGKB_HUMAN	reviewed	Diacylglycerol kinase beta (DAG kinase beta) (EC 2.7.1.107) (90 kDa diacylglycerol kinase) (Diglyceride kinase beta) (DGK-beta)	DGKB DAGK2 KIAA0718	Homo sapiens (Human)	SUBCELLULAR LOCATION: Cytoplasm {ECO:0000250}.	Intracellular		Intracellular
DGKH	Q86XP1	DGKH_HUMAN	reviewed	Diacylglycerol kinase eta (DAG kinase eta) (EC 2.7.1.107) (Diglyceride kinase eta) (DGK-eta)	DGKH	Homo sapiens (Human)	SUBCELLULAR LOCATION: Cytoplasm {ECO:0000269|PubMed:12810723, ECO:0000269|PubMed:19710016}. Cell membrane {ECO:0000269|PubMed:12810723, ECO:0000269|PubMed:19710016}. Note=Translocated from the cytoplasm to endosomes in response to stress stimuli (PubMed:12810723). Isoform 2 is rapidly relocated back to the cytoplasm upon removal of stress stimuli, whereas isoform 1 exhibits sustained endosomal as…	Intracellular		Intracellular	Cell Membrane		Cell Membrane
EGFR	P00533	EGFR_HUMAN	reviewed	Epidermal growth factor receptor (EC 2.7.10.1) (Proto-oncogene c-ErbB-1) (Receptor tyrosine-protein kinase erbB-1)	EGFR ERBB ERBB1 HER1	Homo sapiens (Human)	SUBCELLULAR LOCATION: Cell membrane {ECO:0000269|PubMed:17182860, ECO:0000269|PubMed:20462955, ECO:0000269|PubMed:23589287, ECO:0000269|PubMed:27153536, ECO:0000269|PubMed:2790960}; Single-pass type I membrane protein {ECO:0000269|PubMed:27153536}. Endoplasmic reticulum membrane {ECO:0000269|PubMed:27153536}; Single-pass type I membrane protein. Golgi apparatus membrane; Single-pass type I membra…	Intracellular		Intracellular	Cell Membrane		Cell Membrane	Secreted		Secreted
EPHA6	Q9UF33	EPHA6_HUMAN	reviewed	Ephrin type-A receptor 6 (EC 2.7.10.1) (EPH homology kinase 2) (EHK-2) (EPH-like kinase 12) (EK12)	EPHA6 EHK2 HEK12	Homo sapiens (Human)	SUBCELLULAR LOCATION: Membrane {ECO:0000250}; Single-pass type I membrane protein {ECO:0000250}.				Cell Membrane		Cell Membrane
ERBB3	P21860	ERBB3_HUMAN	reviewed	Receptor tyrosine-protein kinase erbB-3 (EC 2.7.10.1) (Proto-oncogene-like protein c-ErbB-3) (Tyrosine kinase-type cell surface receptor HER3)	ERBB3 HER3	Homo sapiens (Human)	SUBCELLULAR LOCATION: [Isoform 1]: Cell membrane; Single-pass type I membrane protein.; SUBCELLULAR LOCATION: [Isoform 2]: Secreted.				Cell Membrane		Cell Membrane	Secreted		Secreted
FDXR	P22570	ADRO_HUMAN	reviewed	NADPH:adrenodoxin oxidoreductase, mitochondrial (AR) (Adrenodoxin reductase) (EC 1.18.1.6) (Ferredoxin--NADP(+) reductase) (Ferredoxin reductase)	FDXR ADXR	Homo sapiens (Human)	SUBCELLULAR LOCATION: Mitochondrion inner membrane {ECO:0000250|UniProtKB:P48360}; Peripheral membrane protein {ECO:0000305}.	Intracellular		Intracellular
FOXA3	P55318	FOXA3_HUMAN	reviewed	Hepatocyte nuclear factor 3-gamma (HNF-3-gamma) (HNF-3G) (Fork head-related protein FKH H3) (Forkhead box protein A3) (Transcription factor 3G) (TCF-3G)	FOXA3 HNF3G TCF3G	Homo sapiens (Human)	SUBCELLULAR LOCATION: Nucleus {ECO:0000255|PROSITE-ProRule:PRU00089, ECO:0000269|PubMed:19706729}.	Intracellular		Intracellular
FYN	P06241	FYN_HUMAN	reviewed	Tyrosine-protein kinase Fyn (EC 2.7.10.2) (Proto-oncogene Syn) (Proto-oncogene c-Fyn) (Src-like kinase) (SLK) (p59-Fyn)	FYN	Homo sapiens (Human)	SUBCELLULAR LOCATION: Cytoplasm. Nucleus. Cell membrane. Note=Present and active in lipid rafts. Palmitoylation is crucial for proper trafficking.	Intracellular		Intracellular	Cell Membrane		Cell Membrane
GJB6	O95452	CXB6_HUMAN	reviewed	Gap junction beta-6 protein (Connexin-30) (Cx30)	GJB6	Homo sapiens (Human)	SUBCELLULAR LOCATION: Cell membrane; Multi-pass membrane protein. Cell junction, gap junction.				Cell Membrane		Cell Membrane
GRK1	Q15835	GRK1_HUMAN	reviewed	Rhodopsin kinase GRK1 (RK) (EC 2.7.11.14) (G protein-coupled receptor kinase 1)	GRK1 RHOK	Homo sapiens (Human)	SUBCELLULAR LOCATION: Membrane {ECO:0000250|UniProtKB:P28327}; Lipid-anchor {ECO:0000250|UniProtKB:P28327}. Cell projection, cilium, photoreceptor outer segment {ECO:0000250|UniProtKB:Q9WVL4}. Note=Subcellular location is not affected by light or dark conditions. {ECO:0000250|UniProtKB:Q9WVL4}.		Intracellular	Intracellular		Cell Membrane	Cell Membrane
HOXC10	Q9NYD6	HXC10_HUMAN	reviewed	Homeobox protein Hox-C10 (Homeobox protein Hox-3I)	HOXC10 HOX3I	Homo sapiens (Human)	SUBCELLULAR LOCATION: Nucleus.	Intracellular		Intracellular
HSBP1	O75506	HSBP1_HUMAN	reviewed	Heat shock factor-binding protein 1 (Nasopharyngeal carcinoma-associated antigen 13) (NPC-A-13)	HSBP1 HSF1BP	Homo sapiens (Human)	SUBCELLULAR LOCATION: Nucleus.	Intracellular		Intracellular
IKBKE	Q14164	IKKE_HUMAN	reviewed	Inhibitor of nuclear factor kappa-B kinase subunit epsilon (I-kappa-B kinase epsilon) (IKK-E) (IKK-epsilon) (IkBKE) (EC 2.7.11.10) (Inducible I kappa-B kinase) (IKK-i)	IKBKE IKKE IKKI KIAA0151	Homo sapiens (Human)	SUBCELLULAR LOCATION: Cytoplasm {ECO:0000269|PubMed:24882218}. Nucleus. Nucleus, PML body {ECO:0000269|PubMed:20188669}. Note=Targeting to PML nuclear bodies upon DNA damage is TOPORS-dependent (PubMed:20188669). Located diffusely throughout the cytoplasm but locates to punctate cytoplasmic bodies when coexpressed with TRIM6 (PubMed:24882218). {ECO:0000269|PubMed:20188669, ECO:0000269|PubMed:2488…	Intracellular		Intracellular
IRAK1	P51617	IRAK1_HUMAN	reviewed	Interleukin-1 receptor-associated kinase 1 (IRAK-1) (EC 2.7.11.1)	IRAK1 IRAK	Homo sapiens (Human)	SUBCELLULAR LOCATION: Cytoplasm {ECO:0000269|PubMed:16690127}. Nucleus {ECO:0000269|PubMed:16690127}. Lipid droplet {ECO:0000250}. Note=Translocates to the nucleus when sumoylated. RSAD2/viperin recruits it to the lipid droplet (By similarity). {ECO:0000250}.	Intracellular		Intracellular
MAP3K2	Q9Y2U5	M3K2_HUMAN	reviewed	Mitogen-activated protein kinase kinase kinase 2 (EC 2.7.11.25) (MAPK/ERK kinase kinase 2) (MEK kinase 2) (MEKK 2)	MAP3K2 MAPKKK2 MEKK2	Homo sapiens (Human)	SUBCELLULAR LOCATION: Cytoplasm {ECO:0000269|PubMed:15075238}. Nucleus {ECO:0000269|PubMed:15075238}. Note=Upon EGF stimulation, translocates into the nucleus.	Intracellular		Intracellular
MAP3K7	O43318	M3K7_HUMAN	reviewed	Mitogen-activated protein kinase kinase kinase 7 (EC 2.7.11.25) (Transforming growth factor-beta-activated kinase 1) (TGF-beta-activated kinase 1)	MAP3K7 TAK1	Homo sapiens (Human)	SUBCELLULAR LOCATION: Cytoplasm {ECO:0000269|PubMed:12242293}. Cell membrane {ECO:0000269|PubMed:12242293}; Peripheral membrane protein {ECO:0000269|PubMed:12242293}; Cytoplasmic side {ECO:0000269|PubMed:12242293}. Note=Although the majority of MAP3K7/TAK1 is found in the cytosol, when complexed with TAB1/MAP3K7IP1 and TAB2/MAP3K7IP2, it is also localized at the cell membrane.	Intracellular		Intracellular	Cell Membrane		Cell Membrane
MAPKAPK5	Q8IW41	MAPK5_HUMAN	reviewed	MAP kinase-activated protein kinase 5 (MAPK-activated protein kinase 5) (MAPKAP kinase 5) (MAPKAP-K5) (MAPKAPK-5) (MK-5) (MK5) (EC 2.7.11.1) (p38-regulated/activated protein kinase) (PRAK)	MAPKAPK5 PRAK	Homo sapiens (Human)	SUBCELLULAR LOCATION: Cytoplasm. Nucleus. Note=Translocates to the cytoplasm following phosphorylation and activation. Interaction with ERK3/MAPK6 or ERK4/MAPK4 and phosphorylation at Thr-182, activates the protein kinase activity, followed by translocation to the cytoplasm. Phosphorylation by PKA/PRKACA at Ser-115 also induces nuclear export.	Intracellular		Intracellular
MATK	P42679	MATK_HUMAN	reviewed	Megakaryocyte-associated tyrosine-protein kinase (EC 2.7.10.2) (CSK homologous kinase) (CHK) (Hematopoietic consensus tyrosine-lacking kinase) (Protein kinase HYL) (Tyrosine-protein kinase CTK)	MATK CTK HYL	Homo sapiens (Human)	SUBCELLULAR LOCATION: Cytoplasm {ECO:0000269|PubMed:9171348}. Membrane {ECO:0000269|PubMed:9171348}. Note=In platelets, 90% of MATK localizes to the membrane fraction, and translocates to the cytoskeleton upon thrombin stimulation.	Intracellular		Intracellular
MSRA	Q9UJ68	MSRA_HUMAN	reviewed	Mitochondrial peptide methionine sulfoxide reductase (EC 1.8.4.11) (Peptide-methionine (S)-S-oxide reductase) (Peptide Met(O) reductase) (Protein-methionine-S-oxide reductase) (PMSR)	MSRA	Homo sapiens (Human)	SUBCELLULAR LOCATION: [Isoform 1]: Mitochondrion.; SUBCELLULAR LOCATION: [Isoform 2]: Cytoplasm.; SUBCELLULAR LOCATION: [Isoform 3]: Cytoplasm. Nucleus.; SUBCELLULAR LOCATION: [Isoform 5]: Cytoplasm. Membrane {ECO:0000305}; Lipid-anchor {ECO:0000305}.	Intracellular		Intracellular
MXD4	Q14582	MAD4_HUMAN	reviewed	Max dimerization protein 4 (Max dimerizer 4) (Class C basic helix-loop-helix protein 12) (bHLHc12) (Max-associated protein 4) (Max-interacting transcriptional repressor MAD4)	MXD4 BHLHC12 MAD4	Homo sapiens (Human)	SUBCELLULAR LOCATION: Nucleus {ECO:0000255|PROSITE-ProRule:PRU00981}.	Intracellular		Intracellular
NR1D1	P20393	NR1D1_HUMAN	reviewed	Nuclear receptor subfamily 1 group D member 1 (Rev-erbA-alpha) (V-erbA-related protein 1) (EAR-1)	NR1D1 EAR1 HREV THRAL	Homo sapiens (Human)	SUBCELLULAR LOCATION: Nucleus {ECO:0000250|UniProtKB:Q3UV55}. Cytoplasm {ECO:0000250|UniProtKB:Q3UV55}. Cell projection, dendrite {ECO:0000250|UniProtKB:Q3UV55}. Cell projection, dendritic spine {ECO:0000250|UniProtKB:Q3UV55}. Note=Localizes to the cytoplasm, dendrites and dendritic spine in the presence of OPHN1. Localizes predominantly to the nucleus at ZT8 whereas it is cytoplasmic at ZT20. Ph…	Intracellular		Intracellular
PDIK1L	Q8N165	PDK1L_HUMAN	reviewed	Serine/threonine-protein kinase PDIK1L (EC 2.7.11.1) (PDLIM1-interacting kinase 1-like)	PDIK1L CLIK1L	Homo sapiens (Human)	SUBCELLULAR LOCATION: Nucleus {ECO:0000269|PubMed:14631099}.	Intracellular		Intracellular
PDXK	O00764	PDXK_HUMAN	reviewed	Pyridoxal kinase (EC 2.7.1.35) (Pyridoxine kinase)	PDXK C21orf124 C21orf97 PKH PNK PRED79	Homo sapiens (Human)	SUBCELLULAR LOCATION: Cytoplasm.	Intracellular		Intracellular
PIP5K1A	Q99755	PI51A_HUMAN	reviewed	Phosphatidylinositol 4-phosphate 5-kinase type-1 alpha (PIP5K1-alpha) (PtdIns(4)P-5-kinase 1 alpha) (EC 2.7.1.68) (68 kDa type I phosphatidylinositol 4-phosphate 5-kinase alpha) (Phosphatidylinositol 4-phosphate 5-kinase type I alpha) (PIP5KIalpha)	PIP5K1A	Homo sapiens (Human)	SUBCELLULAR LOCATION: Cell membrane. Cytoplasm {ECO:0000250}. Nucleus speckle. Cell projection, ruffle. Cell projection, lamellipodium {ECO:0000269|PubMed:15157668}. Nucleus {ECO:0000269|PubMed:15157668}. Note=Colocalizes with RAC1 at actin-rich membrane ruffles. Localizes to nuclear speckles and associates with TUT1 to regulate polyadenylation of selected mRNAs.	Intracellular		Intracellular	Cell Membrane		Cell Membrane
PLPP2	O43688	PLPP2_HUMAN	reviewed	Phospholipid phosphatase 2 (EC 3.1.3.-) (EC 3.1.3.4) (Lipid phosphate phosphohydrolase 2) (PAP2-gamma) (PAP2-G) (Phosphatidate phosphohydrolase type 2c) (Phosphatidic acid phosphatase 2c) (PAP-2c) (PAP2c)	PLPP2 LPP2 PPAP2C	Homo sapiens (Human)	SUBCELLULAR LOCATION: Membrane {ECO:0000269|PubMed:16467304, ECO:0000269|PubMed:9705349}; Multi-pass membrane protein {ECO:0000255}. Cell membrane {ECO:0000269|PubMed:16467304, ECO:0000269|PubMed:9705349}; Multi-pass membrane protein {ECO:0000255}. Early endosome membrane {ECO:0000269|PubMed:16467304}; Multi-pass membrane protein {ECO:0000255}. Endoplasmic reticulum membrane {ECO:0000269|PubMed:1…	Intracellular		Intracellular	Cell Membrane		Cell Membrane
SRSF3	P84103	SRSF3_HUMAN	reviewed	Serine/arginine-rich splicing factor 3 (Pre-mRNA-splicing factor SRP20) (Splicing factor, arginine/serine-rich 3)	SRSF3 SFRS3 SRP20	Homo sapiens (Human)	SUBCELLULAR LOCATION: Nucleus {ECO:0000269|PubMed:11336712}. Nucleus speckle {ECO:0000269|PubMed:26876937}. Cytoplasm {ECO:0000269|PubMed:11336712}. Note=Recruited to nuclear speckles following interaction with YTHDC1. {ECO:0000269|PubMed:26876937}.	Intracellular		Intracellular
TNNI3K	Q59H18	TNI3K_HUMAN	reviewed	Serine/threonine-protein kinase TNNI3K (EC 2.7.11.1) (Cardiac ankyrin repeat kinase) (Cardiac troponin I-interacting kinase) (TNNI3-interacting kinase)	TNNI3K CARK	Homo sapiens (Human)	SUBCELLULAR LOCATION: Nucleus {ECO:0000269|PubMed:12721663}. Cytoplasm {ECO:0000269|PubMed:12721663}. Note=Expressed at lower levels in the cytoplasm.	Intracellular		Intracellular
TPSB2	P20231	TRYB2_HUMAN	reviewed	Tryptase beta-2 (Tryptase-2) (EC 3.4.21.59) (Tryptase II)	TPSB2 TPS2	Homo sapiens (Human)	SUBCELLULAR LOCATION: Secreted. Note=Released from the secretory granules upon mast cell activation.							Secreted		Secreted
TXK	P42681	TXK_HUMAN	reviewed	Tyrosine-protein kinase TXK (EC 2.7.10.2) (Protein-tyrosine kinase 4) (Resting lymphocyte kinase)	TXK PTK4 RLK	Homo sapiens (Human)	SUBCELLULAR LOCATION: Cytoplasm {ECO:0000269|PubMed:17177976}. Nucleus {ECO:0000269|PubMed:17177976}. Cell membrane {ECO:0000269|PubMed:17177976}; Peripheral membrane protein {ECO:0000269|PubMed:17177976}. Note=Localizes in the vicinity of cell surface receptors in the plasma membrane after receptor stimulation. Translocates into the nucleus and enhances IFN-gamma gene transcription in T-cells.	Intracellular		Intracellular	Cell Membrane		Cell Membrane
UCHL5	Q9Y5K5	UCHL5_HUMAN	reviewed	Ubiquitin carboxyl-terminal hydrolase isozyme L5 (UCH-L5) (EC 3.4.19.12) (Ubiquitin C-terminal hydrolase UCH37) (Ubiquitin thioesterase L5)	UCHL5 UCH37 AD-019 CGI-70	Homo sapiens (Human)	SUBCELLULAR LOCATION: Cytoplasm {ECO:0000269|PubMed:18922472}. Nucleus {ECO:0000269|PubMed:18922472}. Note=Associates with the proteasome 19S subunit in the cytoplasm. Associates with the INO80 complex in the nucleus.	Intracellular		Intracellular
DNASE2	O00115	DNS2A_HUMAN	reviewed	Deoxyribonuclease-2-alpha (EC 3.1.22.1) (Acid DNase) (Deoxyribonuclease II alpha) (DNase II alpha) (Lysosomal DNase II) (R31240_2)	DNASE2 DNASE2A DNL2	Homo sapiens (Human)	SUBCELLULAR LOCATION: Lysosome.	Intracellular		Intracellular
AURKB	Q96GD4	AURKB_HUMAN	reviewed	Aurora kinase B (EC 2.7.11.1) (Aurora 1) (Aurora- and IPL1-like midbody-associated protein 1) (AIM-1) (Aurora/IPL1-related kinase 2) (ARK-2) (Aurora-related kinase 2) (STK-1) (Serine/threonine-protein kinase 12) (Serine/threonine-protein kinase 5) (Serine/threonine-protein kinase aurora-B)	AURKB AIK2 AIM1 AIRK2 ARK2 STK1 STK12 STK5	Homo sapiens (Human)	SUBCELLULAR LOCATION: Nucleus. Chromosome. Chromosome, centromere. Cytoplasm, cytoskeleton, spindle. Midbody. Note=Localizes on chromosome arms and inner centromeres from prophase through metaphase and then transferring to the spindle midzone and midbody from anaphase through cytokinesis. Colocalized with gamma tubulin in the midbody. Proper localization of the active, Thr-232-phosphorylated form…	Intracellular		Intracellular
CFAP298	P57076	CF298_HUMAN	reviewed	Cilia- and flagella-associated protein 298 (Protein kurly homolog)	CFAP298 C21orf48 C21orf59	Homo sapiens (Human)	SUBCELLULAR LOCATION: Cytoplasm {ECO:0000269|PubMed:29601588}. Cytoplasm, cytoskeleton, cilium basal body {ECO:0000250|UniProtKB:A0A1L8HCK2}. Note=Partially colocalized with SASS6 in cytoplasmic puncta, suggesting a centrosomal localization. {ECO:0000250|UniProtKB:Q5U3Z0}.	Intracellular		Intracellular
DEFB113	Q30KQ7	DB113_HUMAN	reviewed	Beta-defensin 113 (Beta-defensin 13) (DEFB-13) (Defensin, beta 113)	DEFB113 DEFB13	Homo sapiens (Human)	SUBCELLULAR LOCATION: Secreted {ECO:0000250}.							Secreted		Secreted
OR1L1	Q8NH94	OR1L1_HUMAN	reviewed	Olfactory receptor 1L1 (Olfactory receptor 1L2) (Olfactory receptor 9-C) (OR9-C) (Olfactory receptor OR9-27)	OR1L1 OR1L2	Homo sapiens (Human)	SUBCELLULAR LOCATION: Cell membrane; Multi-pass membrane protein.				Cell Membrane		Cell Membrane
PPP1R15A	O75807	PR15A_HUMAN	reviewed	Protein phosphatase 1 regulatory subunit 15A (Growth arrest and DNA damage-inducible protein GADD34) (Myeloid differentiation primary response protein MyD116 homolog)	PPP1R15A GADD34	Homo sapiens (Human)	SUBCELLULAR LOCATION: Endoplasmic reticulum membrane; Peripheral membrane protein; Cytoplasmic side {ECO:0000269|PubMed:12556489, ECO:0000269|PubMed:21518769}. Mitochondrion outer membrane; Peripheral membrane protein; Cytoplasmic side {ECO:0000269|PubMed:21518769}. Note=Associates with membranes via an N-terminal amphipathic intramembrane region. {ECO:0000269|PubMed:21518769}.	Intracellular		Intracellular
PTBP2	Q9UKA9	PTBP2_HUMAN	reviewed	Polypyrimidine tract-binding protein 2 (Neural polypyrimidine tract-binding protein) (Neurally-enriched homolog of PTB) (PTB-like protein)	PTBP2 NPTB PTB PTBLP	Homo sapiens (Human)	SUBCELLULAR LOCATION: Nucleus {ECO:0000250}.	Intracellular		Intracellular
SPINK14	Q6IE38	ISK14_HUMAN	reviewed	Serine protease inhibitor Kazal-type 14	SPINK14 SPINK5L2	Homo sapiens (Human)	SUBCELLULAR LOCATION: Secreted {ECO:0000305}.							Secreted		Secreted
ESRRA	P11474	ERR1_HUMAN	reviewed	Steroid hormone receptor ERR1 (Estrogen receptor-like 1) (Estrogen-related receptor alpha) (ERR-alpha) (Nuclear receptor subfamily 3 group B member 1)	ESRRA ERR1 ESRL1 NR3B1	Homo sapiens (Human)	SUBCELLULAR LOCATION: Nucleus {ECO:0000255|PROSITE-ProRule:PRU00407, ECO:0000269|PubMed:18063693, ECO:0000269|PubMed:21190936}. Cytoplasm {ECO:0000269|PubMed:21190936}. Note=Co-localizes to the cytoplasm only in presence of MAPK15. {ECO:0000269|PubMed:21190936}.	Intracellular		Intracellular
CXCL16	Q9H2A7	CXL16_HUMAN	reviewed	C-X-C motif chemokine 16 (Scavenger receptor for phosphatidylserine and oxidized low density lipoprotein) (SR-PSOX) (Small-inducible cytokine B16) (Transmembrane chemokine CXCL16)	CXCL16 SCYB16 SRPSOX UNQ2759/PRO6714	Homo sapiens (Human)	SUBCELLULAR LOCATION: Cell membrane {ECO:0000305}; Single-pass type I membrane protein {ECO:0000305}. Secreted. Note=Also exists as a soluble form.				Cell Membrane		Cell Membrane	Secreted		Secreted
RPUSD3	Q6P087	RUSD3_HUMAN	reviewed	Mitochondrial mRNA pseudouridine synthase RPUSD3 (EC 5.4.99.-) (RNA pseudouridylate synthase domain-containing protein 3)	RPUSD3	Homo sapiens (Human)	SUBCELLULAR LOCATION: Mitochondrion matrix {ECO:0000269|PubMed:27974379}. Note=Localizes to mitochondrial RNA granules, platforms for post-transcriptional RNA modification and ribosome assembly. {ECO:0000269|PubMed:27974379, ECO:0000269|PubMed:28082677}.	Intracellular		Intracellular
EMC3	Q9P0I2	EMC3_HUMAN	reviewed	ER membrane protein complex subunit 3 (Transmembrane protein 111)	EMC3 TMEM111	Homo sapiens (Human)	SUBCELLULAR LOCATION: Membrane {ECO:0000269|PubMed:22119785}; Multi-pass membrane protein {ECO:0000269|PubMed:22119785}.				Cell Membrane		Cell Membrane
EIF4ENIF1	Q9NRA8	4ET_HUMAN	reviewed	Eukaryotic translation initiation factor 4E transporter (4E-T) (eIF4E transporter) (Eukaryotic translation initiation factor 4E nuclear import factor 1)	EIF4ENIF1	Homo sapiens (Human)	SUBCELLULAR LOCATION: Cytoplasm {ECO:0000269|PubMed:22090346}. Nucleus {ECO:0000269|PubMed:22090346}. Nucleus, PML body {ECO:0000269|PubMed:22090346}. Nucleus speckle {ECO:0000269|PubMed:22090346}. Note=Predominantly cytoplasmic. Shuttles between the nucleus and the cytoplasm in a CRM1-dependent manner. Localization to nuclear foci and speckles requires active transcription.	Intracellular		Intracellular
ECM2	O94769	ECM2_HUMAN	reviewed	Extracellular matrix protein 2 (Matrix glycoprotein SC1/ECM2)	ECM2	Homo sapiens (Human)	SUBCELLULAR LOCATION: Secreted, extracellular space, extracellular matrix {ECO:0000250|UniProtKB:Q5FW85}.							Secreted		Secreted
MBIP	Q9NS73	MBIP1_HUMAN	reviewed	MAP3K12-binding inhibitory protein 1 (MAPK upstream kinase-binding inhibitory protein) (MUK-binding inhibitory protein)	MBIP BM-015	Homo sapiens (Human)	SUBCELLULAR LOCATION: Nucleus. Cytoplasm. Note=Shows a cytoplasmic localization when coexpressed with MAP3K12.	Intracellular		Intracellular
MYPN	Q86TC9	MYPN_HUMAN	reviewed	Myopalladin (145 kDa sarcomeric protein)	MYPN MYOP	Homo sapiens (Human)	SUBCELLULAR LOCATION: Cytoplasm {ECO:0000269|PubMed:11309420}. Nucleus {ECO:0000269|PubMed:11309420}. Cytoplasm, myofibril, sarcomere {ECO:0000269|PubMed:11309420}. Cytoplasm, myofibril, sarcomere, Z line {ECO:0000269|PubMed:11309420, ECO:0000269|PubMed:28017374}. Note=Bound to sarcomere both at the Z-line periphery and in the central I-band region. {ECO:0000269|PubMed:11309420}.	Intracellular		Intracellular
PANX2	Q96RD6	PANX2_HUMAN	reviewed	Pannexin-2	PANX2	Homo sapiens (Human)	SUBCELLULAR LOCATION: Cell membrane {ECO:0000305}; Multi-pass membrane protein {ECO:0000255|PROSITE-ProRule:PRU00351}. Cell junction, gap junction.				Cell Membrane		Cell Membrane
ZNF48	Q96MX3	ZNF48_HUMAN	reviewed	Zinc finger protein 48 (Zinc finger protein 553)	ZNF48 ZNF553	Homo sapiens (Human)	SUBCELLULAR LOCATION: Nucleus {ECO:0000305}.	Intracellular		Intracellular
RAB11FIP5	Q9BXF6	RFIP5_HUMAN	reviewed	Rab11 family-interacting protein 5 (Rab11-FIP5) (Gamma-SNAP-associated factor 1) (Gaf-1) (Phosphoprotein pp75) (Rab11-interacting protein Rip11)	RAB11FIP5 GAF1 KIAA0857 RIP11	Homo sapiens (Human)	SUBCELLULAR LOCATION: Cytoplasm. Recycling endosome membrane; Peripheral membrane protein. Early endosome membrane {ECO:0000250}; Peripheral membrane protein {ECO:0000250}. Golgi apparatus membrane {ECO:0000250}; Peripheral membrane protein {ECO:0000250}. Cytoplasmic vesicle, secretory vesicle membrane {ECO:0000250}; Peripheral membrane protein {ECO:0000250}. Mitochondrion membrane; Peripheral me…	Intracellular		Intracellular
RAB35	Q15286	RAB35_HUMAN	reviewed	Ras-related protein Rab-35 (GTP-binding protein RAY) (Ras-related protein Rab-1C)	RAB35 RAB1C RAY	Homo sapiens (Human)	SUBCELLULAR LOCATION: Cell membrane {ECO:0000269|PubMed:16950109, ECO:0000269|PubMed:21951725}; Lipid-anchor {ECO:0000305}; Cytoplasmic side {ECO:0000305}. Membrane, clathrin-coated pit {ECO:0000269|PubMed:16950109}. Cytoplasmic vesicle, clathrin-coated vesicle {ECO:0000269|PubMed:16950109}. Endosome {ECO:0000269|PubMed:16950109, ECO:0000269|PubMed:21951725}. Melanosome {ECO:0000269|PubMed:170810…	Intracellular		Intracellular	Cell Membrane		Cell Membrane
NCEH1	Q6PIU2	NCEH1_HUMAN	reviewed	Neutral cholesterol ester hydrolase 1 (NCEH) (EC 3.1.1.-) (Arylacetamide deacetylase-like 1)	NCEH1 AADACL1 KIAA1363	Homo sapiens (Human)	SUBCELLULAR LOCATION: Membrane {ECO:0000305|PubMed:12149457}; Single-pass type II membrane protein {ECO:0000305|PubMed:12149457}. Microsome {ECO:0000250}.				Cell Membrane		Cell Membrane
DMC1	Q14565	DMC1_HUMAN	reviewed	Meiotic recombination protein DMC1/LIM15 homolog	DMC1 DMC1H LIM15	Homo sapiens (Human)	SUBCELLULAR LOCATION: Nucleus {ECO:0000305}. Chromosome {ECO:0000250}.	Intracellular		Intracellular
AKTIP	Q9H8T0	AKTIP_HUMAN	reviewed	AKT-interacting protein (Ft1) (Fused toes protein homolog)	AKTIP FTS	Homo sapiens (Human)	SUBCELLULAR LOCATION: Cytoplasm {ECO:0000269|PubMed:14749367}. Cell membrane {ECO:0000269|PubMed:14749367}; Peripheral membrane protein {ECO:0000269|PubMed:14749367}.	Intracellular		Intracellular	Cell Membrane		Cell Membrane
CENPS	Q8N2Z9	CENPS_HUMAN	reviewed	Centromere protein S (CENP-S) (Apoptosis-inducing TAF9-like domain-containing protein 1) (FANCM-associated histone fold protein 1) (FANCM-interacting histone fold protein 1) (Fanconi anemia-associated polypeptide of 16 kDa)	CENPS APITD1 FAAP16 MHF1	Homo sapiens (Human)	SUBCELLULAR LOCATION: Nucleus {ECO:0000269|PubMed:19620631, ECO:0000269|PubMed:20347428, ECO:0000269|PubMed:24522885}. Chromosome, centromere {ECO:0000269|PubMed:19620631, ECO:0000269|PubMed:24522885}. Chromosome, centromere, kinetochore {ECO:0000269|PubMed:19620631}. Note=Assembly of CENPS and CENPX and its partner subunits CENPT and CENPW at centromeres occurs through a dynamic exchange mechani…	Intracellular		Intracellular
ARHGEF7	Q14155	ARHG7_HUMAN	reviewed	Rho guanine nucleotide exchange factor 7 (Beta-Pix) (COOL-1) (PAK-interacting exchange factor beta) (p85)	ARHGEF7 COOL1 KIAA0142 P85SPR PAK3BP PIXB Nbla10314	Homo sapiens (Human)	SUBCELLULAR LOCATION: Cell junction, focal adhesion {ECO:0000250}. Cell projection, ruffle {ECO:0000250}. Cytoplasm, cell cortex {ECO:0000250}. Cell projection, lamellipodium {ECO:0000250}. Note=Detected at cell adhesions. A small proportion is detected at focal adhesions.	Intracellular		Intracellular
ATP5MC3	P48201	AT5G3_HUMAN	reviewed	ATP synthase F(0) complex subunit C3, mitochondrial (ATP synthase lipid-binding protein) (ATP synthase membrane subunit c locus 3) (ATP synthase proteolipid P3) (ATP synthase proton-transporting mitochondrial F(0) complex subunit C3) (ATPase protein 9) (ATPase subunit c)	ATP5MC3 ATP5G3	Homo sapiens (Human)	SUBCELLULAR LOCATION: Mitochondrion membrane; Multi-pass membrane protein.	Intracellular		Intracellular	Cell Membrane		Cell Membrane
BOLA3	Q53S33	BOLA3_HUMAN	reviewed	BolA-like protein 3	BOLA3	Homo sapiens (Human)	SUBCELLULAR LOCATION: Mitochondrion {ECO:0000269|PubMed:22746225}.	Intracellular		Intracellular
FRA10AC1	Q70Z53	F10C1_HUMAN	reviewed	Protein FRA10AC1	FRA10AC1 C10orf4 PRO2972	Homo sapiens (Human)	SUBCELLULAR LOCATION: Nucleus {ECO:0000269|PubMed:15203205}.	Intracellular		Intracellular
CCDC172	P0C7W6	CC172_HUMAN	reviewed	Coiled-coil domain-containing protein 172	CCDC172 C10orf96	Homo sapiens (Human)	SUBCELLULAR LOCATION: Cytoplasm {ECO:0000250|UniProtKB:Q810N9}. Cell projection, cilium {ECO:0000250|UniProtKB:Q6AXT4}. Note=In spermatozoa, localized in the middle piece, predominantly concentrated at the mitochondrial sheath of the flagella and to a lesser extent with outer dense fibers (ODF) (By similarity). Colocalized with TEKT2 at the perinuclear region (By similarity). {ECO:0000250|UniProt…	Intracellular		Intracellular
SKA3	Q8IX90	SKA3_HUMAN	reviewed	Spindle and kinetochore-associated protein 3	SKA3 C13orf3 RAMA1	Homo sapiens (Human)	SUBCELLULAR LOCATION: Cytoplasm, cytoskeleton, spindle. Chromosome, centromere, kinetochore {ECO:0000269|PubMed:19289083, ECO:0000269|PubMed:19360002, ECO:0000269|PubMed:20813266}. Note=Localizes to the outer kinetochore and spindle microtubules during mitosis in a NDC80 complex-dependent manner. {ECO:0000269|PubMed:19360002}.	Intracellular		Intracellular
LDLRAD4	O15165	LRAD4_HUMAN	reviewed	Low-density lipoprotein receptor class A domain-containing protein 4	LDLRAD4 C18orf1	Homo sapiens (Human)	SUBCELLULAR LOCATION: Early endosome membrane {ECO:0000269|PubMed:24627487}; Single-pass membrane protein {ECO:0000269|PubMed:24627487}.	Intracellular		Intracellular	Cell Membrane		Cell Membrane
C1QA	P02745	C1QA_HUMAN	reviewed	Complement C1q subcomponent subunit A	C1QA	Homo sapiens (Human)	SUBCELLULAR LOCATION: Secreted.							Secreted		Secreted
SAYSD1	Q9NPB0	SMDC1_HUMAN	reviewed	SAYSvFN domain-containing protein 1	SAYSD1 C6orf64	Homo sapiens (Human)	SUBCELLULAR LOCATION: Cytoplasmic vesicle membrane {ECO:0000269|PubMed:22361696}; Single-pass membrane protein {ECO:0000269|PubMed:22361696}.	Intracellular		Intracellular	Cell Membrane		Cell Membrane
ERCC6L2	Q5T890	ER6L2_HUMAN	reviewed	DNA excision repair protein ERCC-6-like 2 (EC 3.6.4.-) (DNA repair and recombination protein RAD26-like)	ERCC6L2 C9orf102 RAD26L	Homo sapiens (Human)	SUBCELLULAR LOCATION: Nucleus. Cytoplasm, cytoskeleton, microtubule organizing center, centrosome. Mitochondrion. Note=Colocalizes with NEK6 in the centrosome. In response to DNA damage, translocates from the cytosol to mitochondria and nucleus in a reactive oxygen species (ROS)-dependent manner.	Intracellular		Intracellular
DUSP13	Q6B8I1	DS13A_HUMAN	reviewed	Dual specificity protein phosphatase 13 isoform A (DUSP13A) (EC 3.1.3.16) (EC 3.1.3.48) (Branching-enzyme interacting DSP) (Muscle-restricted DSP) (MDSP)	DUSP13 BEDP DUSP13A MDSP	Homo sapiens (Human)	SUBCELLULAR LOCATION: Cytoplasm {ECO:0000269|PubMed:15252030}.	Intracellular		Intracellular
GNAS	P63092	GNAS2_HUMAN	reviewed	Guanine nucleotide-binding protein G(s) subunit alpha isoforms short (Adenylate cyclase-stimulating G alpha protein)	GNAS GNAS1 GSP	Homo sapiens (Human)	SUBCELLULAR LOCATION: Cell membrane {ECO:0000250|UniProtKB:P63094}; Lipid-anchor {ECO:0000250|UniProtKB:P63094}.				Cell Membrane		Cell Membrane
CAMTA2	O94983	CMTA2_HUMAN	reviewed	Calmodulin-binding transcription activator 2	CAMTA2 KIAA0909	Homo sapiens (Human)	SUBCELLULAR LOCATION: Nucleus {ECO:0000305|PubMed:11925432}.	Intracellular		Intracellular
CCDC137	Q6PK04	CC137_HUMAN	reviewed	Coiled-coil domain-containing protein 137	CCDC137 cPERP-B	Homo sapiens (Human)	SUBCELLULAR LOCATION: Chromosome {ECO:0000269|PubMed:20813266}.		Intracellular	Intracellular
INO80E	Q8NBZ0	IN80E_HUMAN	reviewed	INO80 complex subunit E (Coiled-coil domain-containing protein 95)	INO80E CCDC95	Homo sapiens (Human)	SUBCELLULAR LOCATION: Nucleus {ECO:0000269|PubMed:18922472}.	Intracellular		Intracellular
CHCHD1	Q96BP2	CHCH1_HUMAN	reviewed	Coiled-coil-helix-coiled-coil-helix domain-containing protein 1 (28S ribosomal protein S37, mitochondrial) (MRP-S37) (Mitochondrial small ribosomal subunit protein mS37) (Nuclear protein C2360)	CHCHD1 C10orf34 MRPS37	Homo sapiens (Human)	SUBCELLULAR LOCATION: Mitochondrion {ECO:0000269|PubMed:23908630}. Nucleus {ECO:0000269|PubMed:15177562}.	Intracellular		Intracellular
CHRNA6	Q15825	ACHA6_HUMAN	reviewed	Neuronal acetylcholine receptor subunit alpha-6	CHRNA6	Homo sapiens (Human)	SUBCELLULAR LOCATION: Cell junction, synapse, postsynaptic cell membrane; Multi-pass membrane protein. Cell membrane; Multi-pass membrane protein.				Cell Membrane		Cell Membrane
CRBN	Q96SW2	CRBN_HUMAN	reviewed	Protein cereblon	CRBN AD-006	Homo sapiens (Human)	SUBCELLULAR LOCATION: Cytoplasm {ECO:0000269|PubMed:20223979}. Nucleus {ECO:0000269|PubMed:20223979}. Membrane {ECO:0000250}; Peripheral membrane protein {ECO:0000250}.	Intracellular		Intracellular
CSTF3	Q12996	CSTF3_HUMAN	reviewed	Cleavage stimulation factor subunit 3 (CF-1 77 kDa subunit) (Cleavage stimulation factor 77 kDa subunit) (CSTF 77 kDa subunit) (CstF-77)	CSTF3	Homo sapiens (Human)	SUBCELLULAR LOCATION: Nucleus.	Intracellular		Intracellular
DBNL	Q9UJU6	DBNL_HUMAN	reviewed	Drebrin-like protein (Cervical SH3P7) (Cervical mucin-associated protein) (Drebrin-F) (HPK1-interacting protein of 55 kDa) (HIP-55) (SH3 domain-containing protein 7)	DBNL CMAP SH3P7 PP5423	Homo sapiens (Human)	SUBCELLULAR LOCATION: Cytoplasm, cytoskeleton {ECO:0000250|UniProtKB:Q62418}. Cell projection, lamellipodium {ECO:0000250|UniProtKB:Q62418}. Cell projection, ruffle {ECO:0000250|UniProtKB:Q62418}. Cytoplasm, cell cortex {ECO:0000250|UniProtKB:Q62418}. Cytoplasm, cytosol {ECO:0000250|UniProtKB:Q9JHL4}. Cell junction, synapse {ECO:0000250|UniProtKB:Q62418}. Perikaryon {ECO:0000250|UniProtKB:Q62418}…	Intracellular		Intracellular	Cell Membrane		Cell Membrane
DCTN6	O00399	DCTN6_HUMAN	reviewed	Dynactin subunit 6 (Dynactin subunit p27) (Protein WS-3)	DCTN6 WS3	Homo sapiens (Human)	SUBCELLULAR LOCATION: Cytoplasm, cytoskeleton {ECO:0000250}. Chromosome, centromere, kinetochore {ECO:0000269|PubMed:23455152}.	Intracellular		Intracellular
DEFB1	P60022	DEFB1_HUMAN	reviewed	Beta-defensin 1 (BD-1) (hBD-1) (Defensin, beta 1)	DEFB1 BD1 HBD1	Homo sapiens (Human)	SUBCELLULAR LOCATION: Secreted {ECO:0000269|PubMed:7628632}. Membrane {ECO:0000269|PubMed:23938203}. Note=Associates with tumor cell membrane-derived microvesicles (PubMed:23938203). {ECO:0000269|PubMed:23938203}.				Cell Membrane		Cell Membrane	Secreted		Secreted
ERO1A	Q96HE7	ERO1A_HUMAN	reviewed	ERO1-like protein alpha (ERO1-L) (ERO1-L-alpha) (EC 1.8.4.-) (Endoplasmic oxidoreductin-1-like protein) (Endoplasmic reticulum oxidoreductase alpha) (Oxidoreductin-1-L-alpha)	ERO1A ERO1L UNQ434/PRO865	Homo sapiens (Human)	SUBCELLULAR LOCATION: Endoplasmic reticulum membrane {ECO:0000269|PubMed:10671517, ECO:0000269|PubMed:14517240}; Peripheral membrane protein {ECO:0000269|PubMed:10671517, ECO:0000269|PubMed:14517240}; Lumenal side {ECO:0000269|PubMed:10671517, ECO:0000269|PubMed:14517240}. Note=The association with ERP44 is essential for its retention in the endoplasmic reticulum.	Intracellular		Intracellular
SKA2	Q8WVK7	SKA2_HUMAN	reviewed	Spindle and kinetochore-associated protein 2 (Protein FAM33A)	SKA2 FAM33A	Homo sapiens (Human)	SUBCELLULAR LOCATION: Cytoplasm, cytoskeleton, spindle {ECO:0000269|PubMed:17093495, ECO:0000269|PubMed:19289083}. Chromosome, centromere, kinetochore {ECO:0000269|PubMed:17093495, ECO:0000269|PubMed:19289083}. Note=Localizes to the outer kinetochore and spindle microtubules during mitosis in a NDC80 complex-dependent manner. Localizes to both the mitotic spindle and kinetochore-associated protei…	Intracellular		Intracellular
FBXO22	Q8NEZ5	FBX22_HUMAN	reviewed	F-box only protein 22 (F-box protein FBX22p44)	FBXO22 FBX22	Homo sapiens (Human)	SUBCELLULAR LOCATION: Cytoplasm, myofibril, sarcomere, Z line {ECO:0000250}.	Intracellular		Intracellular
FRMD8	Q9BZ67	FRMD8_HUMAN	reviewed	FERM domain-containing protein 8 (Band4.1 inhibitor LRP interactor) (Bili) (iRhom tail-associated protein) (iTAP)	FRMD8 FKSG44	Homo sapiens (Human)	SUBCELLULAR LOCATION: Cytoplasm, cytosol {ECO:0000269|PubMed:19572019, ECO:0000269|PubMed:29897333}. Cell membrane {ECO:0000269|PubMed:19572019, ECO:0000269|PubMed:29897333}.	Intracellular		Intracellular	Cell Membrane		Cell Membrane
GOLT1B	Q9Y3E0	GOT1B_HUMAN	reviewed	Vesicle transport protein GOT1B (Germ cell tumor 2) (Golgi transport 1 homolog B) (Putative NF-kappa-B-activating protein 470) (hGOT1a)	GOLT1B GCT2 GOT1A CGI-141 HDCMA39P UNQ432/PRO793	Homo sapiens (Human)	SUBCELLULAR LOCATION: Golgi apparatus membrane {ECO:0000269|PubMed:10406798}; Multi-pass membrane protein {ECO:0000269|PubMed:10406798}.	Intracellular		Intracellular	Cell Membrane		Cell Membrane
GPKOW	Q92917	GPKOW_HUMAN	reviewed	G-patch domain and KOW motifs-containing protein (G-patch domain-containing protein 5) (Protein MOS2 homolog) (Protein T54)	GPKOW GPATC5 GPATCH5 T54	Homo sapiens (Human)	SUBCELLULAR LOCATION: Nucleus {ECO:0000269|PubMed:21880142, ECO:0000269|PubMed:25296192}.	Intracellular		Intracellular
GSTM1	P09488	GSTM1_HUMAN	reviewed	Glutathione S-transferase Mu 1 (EC 2.5.1.18) (GST HB subunit 4) (GST class-mu 1) (GSTM1-1) (GSTM1a-1a) (GSTM1b-1b) (GTH4)	GSTM1 GST1	Homo sapiens (Human)	SUBCELLULAR LOCATION: Cytoplasm.	Intracellular		Intracellular
GSTM5	P46439	GSTM5_HUMAN	reviewed	Glutathione S-transferase Mu 5 (EC 2.5.1.18) (GST class-mu 5) (GSTM5-5)	GSTM5	Homo sapiens (Human)	SUBCELLULAR LOCATION: Cytoplasm.	Intracellular		Intracellular
HYLS1	Q96M11	HYLS1_HUMAN	reviewed	Hydrolethalus syndrome protein 1	HYLS1 HLS	Homo sapiens (Human)	SUBCELLULAR LOCATION: Cytoplasm {ECO:0000269|PubMed:15843405}. Cell projection, cilium {ECO:0000250|UniProtKB:A0A1L8ER70, ECO:0000250|UniProtKB:Q95X94}. Cytoplasm, cytoskeleton, microtubule organizing center, centrosome {ECO:0000269|PubMed:14654843}. Cytoplasm, cytoskeleton, microtubule organizing center, centrosome, centriole {ECO:0000250|UniProtKB:A0A1L8ER70, ECO:0000250|UniProtKB:Q95X94}.	Intracellular		Intracellular
KITLG	P21583	SCF_HUMAN	reviewed	Kit ligand (Mast cell growth factor) (MGF) (Stem cell factor) (SCF) (c-Kit ligand) [Cleaved into: Soluble KIT ligand (sKITLG)]	KITLG MGF SCF	Homo sapiens (Human)	SUBCELLULAR LOCATION: [Isoform 1]: Cell membrane; Single-pass type I membrane protein.; SUBCELLULAR LOCATION: [Isoform 2]: Cytoplasm {ECO:0000269|PubMed:26522471}. Cytoplasm, cytoskeleton {ECO:0000250}. Cell membrane {ECO:0000269|PubMed:26522471}; Single-pass type I membrane protein {ECO:0000250}. Cell projection, lamellipodium {ECO:0000269|PubMed:26522471}. Cell projection, filopodium {ECO:00002…	Intracellular		Intracellular	Cell Membrane		Cell Membrane	Secreted		Secreted
KLF3	P57682	KLF3_HUMAN	reviewed	Krueppel-like factor 3 (Basic krueppel-like factor) (CACCC-box-binding protein BKLF) (TEF-2)	KLF3 BKLF	Homo sapiens (Human)	SUBCELLULAR LOCATION: Nucleus {ECO:0000305}.	Intracellular		Intracellular
KLK15	Q9H2R5	KLK15_HUMAN	reviewed	Kallikrein-15 (EC 3.4.21.-) (ACO protease)	KLK15	Homo sapiens (Human)	SUBCELLULAR LOCATION: Secreted {ECO:0000305}.							Secreted		Secreted
LAGE3	Q14657	LAGE3_HUMAN	reviewed	EKC/KEOPS complex subunit LAGE3 (L antigen family member 3) (Protein ESO-3) (Protein ITBA2)	LAGE3 DXS9879E ESO3 ITBA2	Homo sapiens (Human)	SUBCELLULAR LOCATION: Cytoplasm {ECO:0000269|PubMed:28805828}. Nucleus {ECO:0000269|PubMed:22912744, ECO:0000269|PubMed:27903914, ECO:0000269|PubMed:28805828}.	Intracellular		Intracellular
LMO1	P25800	RBTN1_HUMAN	reviewed	Rhombotin-1 (Cysteine-rich protein TTG-1) (LIM domain only protein 1) (LMO-1) (T-cell translocation protein 1)	LMO1 RBTN1 RHOM1 TTG1	Homo sapiens (Human)	SUBCELLULAR LOCATION: Nucleus {ECO:0000250}.	Intracellular		Intracellular
MCTS1	Q9ULC4	MCTS1_HUMAN	reviewed	Malignant T-cell-amplified sequence 1 (MCT-1) (Multiple copies T-cell malignancies)	MCTS1 MCT1	Homo sapiens (Human)	SUBCELLULAR LOCATION: Cytoplasm {ECO:0000269|PubMed:11709712, ECO:0000269|PubMed:16982740}. Note=Nuclear relocalization after DNA damage.	Intracellular		Intracellular
MED22	Q15528	MED22_HUMAN	reviewed	Mediator of RNA polymerase II transcription subunit 22 (Mediator complex subunit 22) (Surfeit locus protein 5) (Surf-5)	MED22 SURF5	Homo sapiens (Human)	SUBCELLULAR LOCATION: Nucleus {ECO:0000305}.	Intracellular		Intracellular
MMP3	P08254	MMP3_HUMAN	reviewed	Stromelysin-1 (SL-1) (EC 3.4.24.17) (Matrix metalloproteinase-3) (MMP-3) (Transin-1)	MMP3 STMY1	Homo sapiens (Human)	SUBCELLULAR LOCATION: Secreted, extracellular space, extracellular matrix {ECO:0000305}.							Secreted		Secreted
MRPL32	Q9BYC8	RM32_HUMAN	reviewed	39S ribosomal protein L32, mitochondrial (L32mt) (MRP-L32) (Mitochondrial large ribosomal subunit protein bL32m)	MRPL32 HSPC283	Homo sapiens (Human)	SUBCELLULAR LOCATION: Mitochondrion {ECO:0000269|PubMed:25278503, ECO:0000269|PubMed:25838379, ECO:0000269|PubMed:28892042}.	Intracellular		Intracellular
MRPL35	Q9NZE8	RM35_HUMAN	reviewed	39S ribosomal protein L35, mitochondrial (L35mt) (MRP-L35) (Mitochondrial large ribosomal subunit protein bL35m)	MRPL35 BM-007	Homo sapiens (Human)	SUBCELLULAR LOCATION: Mitochondrion {ECO:0000269|PubMed:25278503, ECO:0000269|PubMed:25838379, ECO:0000269|PubMed:28892042}.	Intracellular		Intracellular
MYOT	Q9UBF9	MYOTI_HUMAN	reviewed	Myotilin (57 kDa cytoskeletal protein) (Myofibrillar titin-like Ig domains protein) (Titin immunoglobulin domain protein)	MYOT TTID	Homo sapiens (Human)	SUBCELLULAR LOCATION: Cell membrane, sarcolemma {ECO:0000269|PubMed:10369880}. Cytoplasm, cytoskeleton {ECO:0000269|PubMed:10369880}. Cytoplasm, myofibril, sarcomere, Z line {ECO:0000269|PubMed:16076904}. Note=Sarcomeric, also localized to the sarcolemma (PubMed:10369880). Colocalizes with MYOZ1 at the Z-lines in skeletal muscle (PubMed:16076904). {ECO:0000269|PubMed:10369880, ECO:0000269|PubMed:…	Intracellular		Intracellular	Cell Membrane		Cell Membrane
NDUFB5	O43674	NDUB5_HUMAN	reviewed	NADH dehydrogenase [ubiquinone] 1 beta subcomplex subunit 5, mitochondrial (Complex I-SGDH) (CI-SGDH) (NADH-ubiquinone oxidoreductase SGDH subunit)	NDUFB5	Homo sapiens (Human)	SUBCELLULAR LOCATION: Mitochondrion inner membrane {ECO:0000305|PubMed:12611891}; Single-pass membrane protein {ECO:0000305}; Matrix side {ECO:0000305}.	Intracellular		Intracellular	Cell Membrane		Cell Membrane
NGDN	Q8NEJ9	NGDN_HUMAN	reviewed	Neuroguidin (Centromere accumulated nuclear protein 1) (CANu1) (EIF4E-binding protein)	NGDN C14orf120	Homo sapiens (Human)	SUBCELLULAR LOCATION: Nucleus {ECO:0000250}. Nucleus, nucleolus {ECO:0000269|PubMed:18547334}. Chromosome, centromere {ECO:0000269|PubMed:18547334}. Cytoplasm {ECO:0000250}. Cell projection, axon {ECO:0000250}. Cell projection, dendrite {ECO:0000250}. Cell projection, filopodium {ECO:0000250}. Note=Detected in axons, dendrites and filopodia. Colocalized with EIF4E in neurites (By similarity). Tra…	Intracellular		Intracellular
NHLH1	Q02575	HEN1_HUMAN	reviewed	Helix-loop-helix protein 1 (HEN-1) (Class A basic helix-loop-helix protein 35) (bHLHa35) (Nescient helix loop helix 1) (NSCL-1)	NHLH1 BHLHA35 HEN1	Homo sapiens (Human)	SUBCELLULAR LOCATION: Nucleus {ECO:0000255|PROSITE-ProRule:PRU00981}.	Intracellular		Intracellular
NOL7	Q9UMY1	NOL7_HUMAN	reviewed	Nucleolar protein 7 (Nucleolar protein of 27 kDa)	NOL7 C6orf90 NOP27	Homo sapiens (Human)	SUBCELLULAR LOCATION: Nucleus, nucleolus {ECO:0000269|PubMed:11790298, ECO:0000269|PubMed:12429849, ECO:0000269|PubMed:16205646}.	Intracellular		Intracellular
NPM3	O75607	NPM3_HUMAN	reviewed	Nucleoplasmin-3	NPM3	Homo sapiens (Human)	SUBCELLULAR LOCATION: Nucleus {ECO:0000269|PubMed:11722795}. Nucleus, nucleolus {ECO:0000269|PubMed:15596447, ECO:0000269|PubMed:22362753}. Note=Mainly found in the granular component of the nucleolus. {ECO:0000269|PubMed:22362753}.	Intracellular		Intracellular
NT5C	Q8TCD5	NT5C_HUMAN	reviewed	5'(3')-deoxyribonucleotidase, cytosolic type (EC 3.1.3.-) (Cytosolic 5',3'-pyrimidine nucleotidase) (Deoxy-5'-nucleotidase 1) (dNT-1)	NT5C DNT1 UMPH2	Homo sapiens (Human)	SUBCELLULAR LOCATION: Cytoplasm.	Intracellular		Intracellular
NXPH1	P58417	NXPH1_HUMAN	reviewed	Neurexophilin-1	NXPH1 NPH1 Nbla00697	Homo sapiens (Human)	SUBCELLULAR LOCATION: Secreted {ECO:0000305}.							Secreted		Secreted
PPWD1	Q96BP3	PPWD1_HUMAN	reviewed	Peptidylprolyl isomerase domain and WD repeat-containing protein 1 (EC 5.2.1.8) (Spliceosome-associated cyclophilin)	PPWD1 KIAA0073	Homo sapiens (Human)	SUBCELLULAR LOCATION: Nucleus {ECO:0000269|PubMed:18397323}. Note=Associated with spliceosomal complexes. {ECO:0000269|PubMed:11991638}.	Intracellular		Intracellular
[truncated: 5,854 more rows]
